# Supplementary material for: A 29-year retrospective analysis of koala rescues in New South Wales, Australia
Source: PLoS One. 2020 Oct 28;15(10):e0239182. doi: 10.1371/journal.pone.0239182 (PMC7592758; doi:10.1371/journal.pone.0239182)
Supplement: S1 Data — (XLSX) [file pone.0239182.s001.xlsx]

## Sheet: Sheet1
Sex	Age	Suburb	Prognosis	Outcome	Year	Location
Unknown	Adult	Mallabula	Disease	Died in care	2008	PortStephens
Unknown	Adult	Anna Bay	Disease	DOA	2009	PortStephens
Unknown	Adult	Tanilba Bay	Dog	Relocated	1999	PortStephens
Unknown	Adult	Salamander Bay	Unsuitable environment	Relocated	1998	PortStephens
Unknown	Adult	Salamander Bay	Unsuitable environment	Relocated	1999	PortStephens
Unknown	Adult	Salamander Bay	Unsuitable environment	Released	2004	PortStephens
Unknown	Adult	Mallabula	Unsuitable environment	Relocated	2007	PortStephens
Unknown	Joey	Soldiers Point	Disease	Released	2014	PortStephens
Unknown	Joey	Salamander Bay	Harassed by humans	Relocated	2013	PortStephens
Unknown	Joey	Taylors Beach	HBC	Released	2014	PortStephens
Unknown	Joey	Nelson Bay	Unsuitable environment	Relocated	2013	PortStephens
Unknown	Joey	Salamander Bay	Unsuitable environment	Relocated	2013	PortStephens
Unknown	Joey	Corlette	Unsuitable environment	Euthanased	2013	PortStephens
Unknown	Joey	Lemon Tree Passage	Unsuitable environment	Released	2014	PortStephens
Unknown	Joey	Salamander Bay	Unsuitable environment	Relocated	2015	PortStephens
Unknown	Juvenile	Salamander Bay	Unknown	Relocated	2005	PortStephens
Unknown	Juvenile	Soldiers Point	Unsuitable environment	Relocated	2012	PortStephens
Unknown	Juvenile	Taylors Beach	Unsuitable environment	Relocated	2012	PortStephens
Unknown	Juvenile	One Mile	Unsuitable environment	Released	2013	PortStephens
Unknown	Juvenile	Soldiers Point	Unsuitable environment	Relocated	2014	PortStephens
Unknown	Juvenile	Salamander Bay	Unsuitable environment	Relocated	2014	PortStephens
Unknown	Juvenile	Salamander Bay	Unsuitable environment	Relocated	2014	PortStephens
Unknown	Juvenile	Salamander Bay	Unsuitable environment	Relocated	2017	PortStephens
Unknown	Unknown	Salt Ash	Disease	Released	1999	PortStephens
Unknown	Unknown	Salamander Bay	Fire	Died in care	1997	PortStephens
Unknown	Unknown	Salt Ash	HBC	Released	1996	PortStephens
Unknown	Unknown	Lemon Tree Passage	HBC	Died in care	2001	PortStephens
Unknown	Unknown	Salt Ash	Unknown	Relocated	1994	PortStephens
Unknown	Unknown	Salt Ash	Unknown	Released	1998	PortStephens
Unknown	Unknown	Tanilba Bay	Unknown	Relocated	2002	PortStephens
Unknown	Unknown	Anna Bay	Unsuitable environment	Relocated	1998	PortStephens
Unknown	Unknown	One Mile	Unsuitable environment	Relocated	1999	PortStephens
Unknown	Unknown	Salt Ash	Unsuitable environment	Relocated	1999	PortStephens
Unknown	Unknown	Lemon Tree Passage	Unsuitable environment	Relocated	2000	PortStephens
Unknown	Unknown	Anna Bay	Unsuitable environment	Released	2007	PortStephens
Unknown	Unknown	Soldiers Point	Unsuitable environment	Relocated	2008	PortStephens
Unknown	Unknown	Mallabula	Unsuitable environment	Relocated	2009	PortStephens
Unknown	Unknown	Corlette	Unsuitable environment	Relocated	2011	PortStephens
Unknown	Unknown	Salamander Bay	Unsuitable environment	Relocated	2016	PortStephens
Male	Adult	One Mile	Appeared healthy	Released	2004	PortStephens
Male	Adult	One Mile	Appeared healthy	Released	2005	PortStephens
Male	Adult	One Mile	Appeared healthy	Relocated	2005	PortStephens
Male	Adult	One Mile	Appeared healthy	Relocated	2005	PortStephens
Male	Adult	Anna Bay	Appeared healthy	Relocated	2005	PortStephens
Male	Adult	Fingal Bay	Appeared healthy	Released	2008	PortStephens
Male	Adult	Bobs Farm	Collared for tracking	Released	2015	PortStephens
Male	Adult	Taylors Beach	Collared for tracking	Relocated	2015	PortStephens
Male	Adult	Salamander Bay	Disease	Released	2010	PortStephens
Male	Adult	Tanilba Bay	Disease	Released	1994	PortStephens
Male	Adult	Tanilba Bay	Disease	Released	1994	PortStephens
Male	Adult	Tanilba Bay	Disease	Died in care	1994	PortStephens
Male	Adult	Tanilba Bay	Disease	Released	1994	PortStephens
Male	Adult	Tanilba Bay	Disease	Released	1994	PortStephens
Male	Adult	Tanilba Bay	Disease	Released	1994	PortStephens
Male	Adult	Tanilba Bay	Disease	Released	1995	PortStephens
Male	Adult	Tanilba Bay	Disease	Released	1995	PortStephens
Male	Adult	Tanilba Bay	Disease	Released	1995	PortStephens
Male	Adult	Salt Ash	Disease	Released	1995	PortStephens
Male	Adult	Tanilba Bay	Disease	Released	1995	PortStephens
Male	Adult	Tanilba Bay	Disease	Released	1995	PortStephens
Male	Adult	Oyster Cove	Disease	Released	1995	PortStephens
Male	Adult	Lemon Tree Passage	Disease	Relocated	1996	PortStephens
Male	Adult	Lemon Tree Passage	Disease	Released	1996	PortStephens
Male	Adult	Lemon Tree Passage	Disease	Released	1996	PortStephens
Male	Adult	Salt Ash	Disease	Released	1996	PortStephens
Male	Adult	Tanilba Bay	Disease	Released	1996	PortStephens
Male	Adult	Tanilba Bay	Disease	Released	1996	PortStephens
Male	Adult	Lemon Tree Passage	Disease	Released	1996	PortStephens
Male	Adult	Lemon Tree Passage	Disease	Released	1997	PortStephens
Male	Adult	Lemon Tree Passage	Disease	Released	1997	PortStephens
Male	Adult	Lemon Tree Passage	Disease	Released	1997	PortStephens
Male	Adult	Lemon Tree Passage	Disease	Released	1997	PortStephens
Male	Adult	Lemon Tree Passage	Disease	Released	1997	PortStephens
Male	Adult	Tanilba Bay	Disease	Released	1997	PortStephens
Male	Adult	Tanilba Bay	Disease	Released	1997	PortStephens
Male	Adult	Lemon Tree Passage	Disease	Released	1997	PortStephens
Male	Adult	Lemon Tree Passage	Disease	Released	1998	PortStephens
Male	Adult	Lemon Tree Passage	Disease	Died in care	1998	PortStephens
Male	Adult	Mallabula	Disease	Released	1998	PortStephens
Male	Adult	Tanilba Bay	Disease	Released	1999	PortStephens
Male	Adult	Mallabula	Disease	Died in care	2000	PortStephens
Male	Adult	Tanilba Bay	Disease	Released	2000	PortStephens
Male	Adult	Tanilba Bay	Disease	Released	2000	PortStephens
Male	Adult	Taylors Beach	Disease	Euthanased	2000	PortStephens
Male	Adult	Taylors Beach	Disease	Euthanased	2000	PortStephens
Male	Adult	Lemon Tree Passage	Disease	Euthanased	2000	PortStephens
Male	Adult	Lemon Tree Passage	Disease	Released	2001	PortStephens
Male	Adult	Anna Bay	Disease	Euthanased	2001	PortStephens
Male	Adult	Lemon Tree Passage	Disease	Died in care	2001	PortStephens
Male	Adult	Salt Ash	Disease	Released	2002	PortStephens
Male	Adult	One Mile	Disease	Released	2002	PortStephens
Male	Adult	Tanilba Bay	Disease	Released	2002	PortStephens
Male	Adult	Boat Harbour	Disease	Released	2002	PortStephens
Male	Adult	Tanilba Bay	Disease	Released	2002	PortStephens
Male	Adult	Lemon Tree Passage	Disease	Released	2002	PortStephens
Male	Adult	Lemon Tree Passage	Disease	Released	2002	PortStephens
Male	Adult	One Mile	Disease	Released	2003	PortStephens
Male	Adult	Boat Harbour	Disease	Euthanased	2003	PortStephens
Male	Adult	One Mile	Disease	Released	2003	PortStephens
Male	Adult	One Mile	Disease	Euthanased	2004	PortStephens
Male	Adult	Mallabula	Disease	Released	2004	PortStephens
Male	Adult	Lemon Tree Passage	Disease	Released	2004	PortStephens
Male	Adult	Salt Ash	Disease	Died in care	2004	PortStephens
Male	Adult	Lemon Tree Passage	Disease	Released	2004	PortStephens
Male	Adult	Lemon Tree Passage	Disease	Released	2004	PortStephens
Male	Adult	Salt Ash	Disease	Died in care	2005	PortStephens
Male	Adult	One Mile	Disease	Released	2005	PortStephens
Male	Adult	Salamander Bay	Disease	Died in care	2005	PortStephens
Male	Adult	One Mile	Disease	Euthanased	2006	PortStephens
Male	Adult	Tanilba Bay	Disease	Euthanased	2006	PortStephens
Male	Adult	One Mile	Disease	Released	2006	PortStephens
Male	Adult	Tanilba Bay	Disease	Released	2006	PortStephens
Male	Adult	Anna Bay	Disease	Died in care	2006	PortStephens
Male	Adult	Lemon Tree Passage	Disease	Released	2006	PortStephens
Male	Adult	Anna Bay	Disease	Released	2006	PortStephens
Male	Adult	One Mile	Disease	Released	2006	PortStephens
Male	Adult	Salamander Bay	Disease	Released	2007	PortStephens
Male	Adult	One Mile	Disease	Released	2007	PortStephens
Male	Adult	Mallabula	Disease	Released	2007	PortStephens
Male	Adult	Tanilba Bay	Disease	Euthanased	2007	PortStephens
Male	Adult	Lemon Tree Passage	Disease	Released	2007	PortStephens
Male	Adult	Anna Bay	Disease	Died in care	2007	PortStephens
Male	Adult	Anna Bay	Disease	Relocated	2007	PortStephens
Male	Adult	Boat Harbour	Disease	Released	2007	PortStephens
Male	Adult	Soldiers Point	Disease	Euthanased	2007	PortStephens
Male	Adult	Lemon Tree Passage	Disease	Released	2008	PortStephens
Male	Adult	Nelson Bay	Disease	Euthanased	2008	PortStephens
Male	Adult	Salt Ash	Disease	Released	2008	PortStephens
Male	Adult	Fingal Bay	Disease	Released	2008	PortStephens
Male	Adult	Anna Bay	Disease	Released	2008	PortStephens
Male	Adult	Anna Bay	Disease	Released	2008	PortStephens
Male	Adult	Anna Bay	Disease	Released	2009	PortStephens
Male	Adult	Anna Bay	Disease	Released	2009	PortStephens
Male	Adult	One Mile	Disease	Died in care	2009	PortStephens
Male	Adult	Tanilba Bay	Disease	Euthanased	2009	PortStephens
Male	Adult	One Mile	Disease	Released	2009	PortStephens
Male	Adult	One Mile	Disease	Released	2009	PortStephens
Male	Adult	Mallabula	Disease	Released	2009	PortStephens
Male	Adult	Salamander Bay	Disease	Euthanased	2009	PortStephens
Male	Adult	One Mile	Disease	Released	2009	PortStephens
Male	Adult	One Mile	Disease	Released	2010	PortStephens
Male	Adult	Salamander Bay	Disease	Released	2010	PortStephens
Male	Adult	Shoal Bay	Disease	Died in care	2010	PortStephens
Male	Adult	Anna Bay	Disease	Euthanased	2010	PortStephens
Male	Adult	Tanilba Bay	Disease	Released	2011	PortStephens
Male	Adult	Anna Bay	Disease	Released	2011	PortStephens
Male	Adult	Nelson Bay	Disease	Euthanased	2011	PortStephens
Male	Adult	Nelson Bay	Disease	Released	2011	PortStephens
Male	Adult	Salamander Bay	Disease	Released	2011	PortStephens
Male	Adult	Salamander Bay	Disease	Euthanased	2012	PortStephens
Male	Adult	Anna Bay	Disease	Released	2012	PortStephens
Male	Adult	Boat Harbour	Disease	Released	2012	PortStephens
Male	Adult	Corlette	Disease	Released	2012	PortStephens
Male	Adult	Soldiers Point	Disease	Released	2012	PortStephens
Male	Adult	Salamander Bay	Disease	Released	2013	PortStephens
Male	Adult	Corlette	Disease	Died in care	2013	PortStephens
Male	Adult	Soldiers Point	Disease	Released	2014	PortStephens
Male	Adult	Soldiers Point	Disease	Relocated	2014	PortStephens
Male	Adult	One Mile	Disease	Euthanased	2014	PortStephens
Male	Adult	Corlette	Disease	Relocated	2014	PortStephens
Male	Adult	Salamander Bay	Disease	Released	2014	PortStephens
Male	Adult	Anna Bay	Disease	Released	2014	PortStephens
Male	Adult	Anna Bay	Disease	Released	2014	PortStephens
Male	Adult	Taylors Beach	Disease	Euthanased	2014	PortStephens
Male	Adult	Salamander Bay	Disease	Released	2014	PortStephens
Male	Adult	Salamander Bay	Disease	Euthanased	2015	PortStephens
Male	Adult	Salamander Bay	Disease	Released	2015	PortStephens
Male	Adult	Corlette	Disease	Relocated	2015	PortStephens
Male	Adult	Mallabula	Disease	Released	2015	PortStephens
Male	Adult	Soldiers Point	Disease	Released	2015	PortStephens
Male	Adult	Soldiers Point	Disease	Euthanased	2016	PortStephens
Male	Adult	Soldiers Point	Disease	Euthanased	2016	PortStephens
Male	Adult	Soldiers Point	Disease	Released	2016	PortStephens
Male	Adult	Boat Harbour	Disease	Released	2016	PortStephens
Male	Adult	Salamander Bay	Disease	Released	2017	PortStephens
Male	Adult	Tanilba Bay	Disease	Euthanased	2018	PortStephens
Male	Adult	One Mile	Disease	Released	2018	PortStephens
Male	Adult	Mallabula	Disease	Died in care	1998	PortStephens
Male	Adult	One Mile	Disease	Released	2003	PortStephens
Male	Adult	Tanilba Bay	Disease	Euthanased	2004	PortStephens
Male	Adult	One Mile	Disease	Released	2004	PortStephens
Male	Adult	One Mile	Disease	Died in care	2005	PortStephens
Male	Adult	One Mile	Disease	Released	2005	PortStephens
Male	Adult	Lemon Tree Passage	Disease	Released	2006	PortStephens
Male	Adult	Anna Bay	Disease	Released	2007	PortStephens
Male	Adult	Lemon Tree Passage	Disease	Released	2007	PortStephens
Male	Adult	One Mile	Disease	Euthanased	2011	PortStephens
Male	Adult	Salamander Bay	Disease	Released	2013	PortStephens
Male	Adult	Soldiers Point	Disease	Relocated	2014	PortStephens
Male	Adult	Salt Ash	Disease	Died in care	2003	PortStephens
Male	Adult	Lemon Tree Passage	Disease	Died in care	2009	PortStephens
Male	Adult	One Mile	Disease	Relocated	2017	PortStephens
Male	Adult	One Mile	Disease	Released	1996	PortStephens
Male	Adult	Lemon Tree Passage	Dog	Died in care	1995	PortStephens
Male	Adult	Salt Ash	Dog	Died in care	1995	PortStephens
Male	Adult	Tanilba Bay	Dog	Released	1995	PortStephens
Male	Adult	Salt Ash	Dog	Died in care	1995	PortStephens
Male	Adult	Lemon Tree Passage	Dog	Released	1996	PortStephens
Male	Adult	Tanilba Bay	Dog	Died in care	1996	PortStephens
Male	Adult	Anna Bay	Dog	Released	1997	PortStephens
Male	Adult	Anna Bay	Dog	Relocated	1997	PortStephens
Male	Adult	Salt Ash	Dog	Euthanased	1997	PortStephens
Male	Adult	Anna Bay	Dog	Released	1997	PortStephens
Male	Adult	Tanilba Bay	Dog	Relocated	1998	PortStephens
Male	Adult	Oyster Cove	Dog	Euthanased	1998	PortStephens
Male	Adult	Boat Harbour	Dog	Relocated	1998	PortStephens
Male	Adult	Lemon Tree Passage	Dog	Relocated	1999	PortStephens
Male	Adult	Anna Bay	Dog	Released	1999	PortStephens
Male	Adult	Salt Ash	Dog	Released	1999	PortStephens
Male	Adult	Lemon Tree Passage	Dog	Released	2000	PortStephens
Male	Adult	Anna Bay	Dog	Euthanased	2001	PortStephens
Male	Adult	Lemon Tree Passage	Dog	Died in care	2001	PortStephens
Male	Adult	One Mile	Dog	Released	2001	PortStephens
Male	Adult	One Mile	Dog	Released	2002	PortStephens
Male	Adult	Tanilba Bay	Dog	Released	2002	PortStephens
Male	Adult	Anna Bay	Dog	Died in care	2003	PortStephens
Male	Adult	Salt Ash	Dog	Died in care	2004	PortStephens
Male	Adult	One Mile	Dog	Relocated	2005	PortStephens
Male	Adult	Taylors Beach	Dog	Died in care	2006	PortStephens
Male	Adult	One Mile	Dog	Released	2006	PortStephens
Male	Adult	One Mile	Dog	Relocated	2006	PortStephens
Male	Adult	Anna Bay	Dog	Released	2006	PortStephens
Male	Adult	Corlette	Dog	Relocated	2007	PortStephens
Male	Adult	Salamander Bay	Dog	Died in care	2011	PortStephens
Male	Adult	Corlette	Dog	Released	2012	PortStephens
Male	Adult	Anna Bay	Dog	Released	2013	PortStephens
Male	Adult	Soldiers Point	Dog	Released	2013	PortStephens
Male	Adult	Soldiers Point	Dog	Released	2014	PortStephens
Male	Adult	Salt Ash	Dog	Died in care	2018	PortStephens
Male	Adult	Boat Harbour	Dog	Released	2002	PortStephens
Male	Adult	Salamander Bay	Dog	Relocated	2003	PortStephens
Male	Adult	Salamander Bay	Dog	Relocated	2003	PortStephens
Male	Adult	One Mile	Dog	Relocated	2005	PortStephens
Male	Adult	One Mile	Dog	Relocated	2006	PortStephens
Male	Adult	Anna Bay	Dog	Released	2008	PortStephens
Male	Adult	Mallabula	Dog	Released	1996	PortStephens
Male	Adult	Mallabula	Dog	Relocated	2000	PortStephens
Male	Adult	Anna Bay	Dog	Released	2006	PortStephens
Male	Adult	Salt Ash	Fire	Released	1994	PortStephens
Male	Adult	Tanilba Bay	Fire	Released	2000	PortStephens
Male	Adult	Salamander Bay	Fire	Died in care	2001	PortStephens
Male	Adult	Salamander Bay	Fire	Released	2001	PortStephens
Male	Adult	Salamander Bay	Fire	Released	2001	PortStephens
Male	Adult	Salamander Bay	Fire	Released	2003	PortStephens
Male	Adult	Salamander Bay	Fire	Released	2003	PortStephens
Male	Adult	Salamander Bay	Fire	Released	2003	PortStephens
Male	Adult	Salamander Bay	Fire	Released	2003	PortStephens
Male	Adult	Nelson Bay	Fire	Relocated	2007	PortStephens
Male	Adult	Tanilba Bay	Fire	Died in care	2007	PortStephens
Male	Adult	Tanilba Bay	Harassed by humans	Released	2009	PortStephens
Male	Adult	Salamander Bay	Harassed by humans	Released	2013	PortStephens
Male	Adult	Soldiers Point	Harassed by humans	Relocated	2015	PortStephens
Male	Adult	Corlette	Harassed by humans	Released	2016	PortStephens
Male	Adult	Salamander Bay	Harassed by humans	Released	2017	PortStephens
Male	Adult	Salamander Bay	HBC	Euthanased	2012	PortStephens
Male	Adult	Corlette	HBC	Released	2005	PortStephens
Male	Adult	Salt Ash	HBC	Died in care	1994	PortStephens
Male	Adult	Salt Ash	HBC	Died in care	1994	PortStephens
Male	Adult	Tanilba Bay	HBC	Released	1994	PortStephens
Male	Adult	Mallabula	HBC	Released	1995	PortStephens
Male	Adult	Salt Ash	HBC	Released	1995	PortStephens
Male	Adult	Salt Ash	HBC	Released	1995	PortStephens
Male	Adult	One Mile	HBC	Released	1995	PortStephens
Male	Adult	Salt Ash	HBC	Released	1995	PortStephens
Male	Adult	Salt Ash	HBC	Released	1995	PortStephens
Male	Adult	Anna Bay	HBC	Euthanased	1995	PortStephens
Male	Adult	Tanilba Bay	HBC	Died in care	1996	PortStephens
Male	Adult	Oyster Cove	HBC	Released	1996	PortStephens
Male	Adult	Tanilba Bay	HBC	Released	1996	PortStephens
Male	Adult	One Mile	HBC	Released	1996	PortStephens
Male	Adult	Salt Ash	HBC	Relocated	1996	PortStephens
Male	Adult	Tanilba Bay	HBC	DOA	1996	PortStephens
Male	Adult	Salt Ash	HBC	Died in care	1997	PortStephens
Male	Adult	Lemon Tree Passage	HBC	Euthanased	1997	PortStephens
Male	Adult	One Mile	HBC	DOA	1997	PortStephens
Male	Adult	Tanilba Bay	HBC	Released	1997	PortStephens
Male	Adult	Taylors Beach	HBC	Released	1998	PortStephens
Male	Adult	Salt Ash	HBC	Released	1998	PortStephens
Male	Adult	One Mile	HBC	Died in care	1999	PortStephens
Male	Adult	Anna Bay	HBC	Euthanased	1999	PortStephens
Male	Adult	Anna Bay	HBC	Euthanased	1999	PortStephens
Male	Adult	Salt Ash	HBC	Released	1999	PortStephens
Male	Adult	Anna Bay	HBC	Released	1999	PortStephens
Male	Adult	One Mile	HBC	Died in care	2000	PortStephens
Male	Adult	Salt Ash	HBC	DOA	2000	PortStephens
Male	Adult	Anna Bay	HBC	DOA	2000	PortStephens
Male	Adult	Salt Ash	HBC	DOA	2000	PortStephens
Male	Adult	Anna Bay	HBC	Died in care	2000	PortStephens
Male	Adult	Salamander Bay	HBC	Released	2001	PortStephens
Male	Adult	Salamander Bay	HBC	Released	2001	PortStephens
Male	Adult	Anna Bay	HBC	Euthanased	2001	PortStephens
Male	Adult	Salt Ash	HBC	Released	2001	PortStephens
Male	Adult	Salt Ash	HBC	Released	2001	PortStephens
Male	Adult	Anna Bay	HBC	Died in care	2001	PortStephens
Male	Adult	Mallabula	HBC	Released	2001	PortStephens
Male	Adult	Salamander Bay	HBC	Released	2001	PortStephens
Male	Adult	Salt Ash	HBC	Relocated	2001	PortStephens
Male	Adult	Anna Bay	HBC	Released	2001	PortStephens
Male	Adult	Anna Bay	HBC	DOA	2001	PortStephens
Male	Adult	Anna Bay	HBC	DOA	2001	PortStephens
Male	Adult	Salt Ash	HBC	Released	2001	PortStephens
Male	Adult	Anna Bay	HBC	Died in care	2001	PortStephens
Male	Adult	Salamander Bay	HBC	Released	2001	PortStephens
Male	Adult	Salt Ash	HBC	Released	2001	PortStephens
Male	Adult	One Mile	HBC	Euthanased	2001	PortStephens
Male	Adult	Anna Bay	HBC	Died in care	2001	PortStephens
Male	Adult	One Mile	HBC	Died in care	2002	PortStephens
Male	Adult	Anna Bay	HBC	Released	2002	PortStephens
Male	Adult	Salamander Bay	HBC	Released	2002	PortStephens
Male	Adult	Lemon Tree Passage	HBC	Released	2002	PortStephens
Male	Adult	Salt Ash	HBC	Released	2002	PortStephens
Male	Adult	Salt Ash	HBC	Released	2003	PortStephens
Male	Adult	Salamander Bay	HBC	DOA	2003	PortStephens
Male	Adult	Salt Ash	HBC	Died in care	2004	PortStephens
Male	Adult	Taylors Beach	HBC	DOA	2004	PortStephens
Male	Adult	One Mile	HBC	Died in care	2004	PortStephens
Male	Adult	Salamander Bay	HBC	Died in care	2004	PortStephens
Male	Adult	One Mile	HBC	Euthanased	2004	PortStephens
Male	Adult	Taylors Beach	HBC	Released	2005	PortStephens
Male	Adult	Tanilba Bay	HBC	Released	2005	PortStephens
Male	Adult	Salt Ash	HBC	Released	2005	PortStephens
Male	Adult	Salamander Bay	HBC	Died in care	2005	PortStephens
Male	Adult	One Mile	HBC	Released	2005	PortStephens
Male	Adult	One Mile	HBC	Released	2005	PortStephens
Male	Adult	Lemon Tree Passage	HBC	Died in care	2005	PortStephens
Male	Adult	Tanilba Bay	HBC	Released	2005	PortStephens
Male	Adult	One Mile	HBC	Released	2005	PortStephens
Male	Adult	Nelson Bay	HBC	Released	2005	PortStephens
Male	Adult	Nelson Bay	HBC	Released	2005	PortStephens
Male	Adult	Lemon Tree Passage	HBC	Released	2005	PortStephens
Male	Adult	Salt Ash	HBC	Released	2005	PortStephens
Male	Adult	One Mile	HBC	Died in care	2006	PortStephens
Male	Adult	Salt Ash	HBC	Euthanased	2006	PortStephens
Male	Adult	Tanilba Bay	HBC	Died in care	2006	PortStephens
Male	Adult	Tanilba Bay	HBC	Died in care	2006	PortStephens
Male	Adult	Salamander Bay	HBC	Released	2006	PortStephens
Male	Adult	Anna Bay	HBC	Released	2006	PortStephens
Male	Adult	Taylors Beach	HBC	Released	2006	PortStephens
Male	Adult	One Mile	HBC	Released	2006	PortStephens
Male	Adult	Salamander Bay	HBC	Released	2006	PortStephens
Male	Adult	Salamander Bay	HBC	Relocated	2006	PortStephens
Male	Adult	Nelson Bay	HBC	Relocated	2006	PortStephens
Male	Adult	Salamander Bay	HBC	Released	2006	PortStephens
Male	Adult	Salt Ash	HBC	Died in care		PortStephens
Male	Adult	Taylors Beach	HBC	Released	2007	PortStephens
Male	Adult	One Mile	HBC	Died in care	2007	PortStephens
Male	Adult	Anna Bay	HBC	Released	2007	PortStephens
Male	Adult	Lemon Tree Passage	HBC	Released	2007	PortStephens
Male	Adult	Anna Bay	HBC	DOA	2007	PortStephens
Male	Adult	Lemon Tree Passage	HBC	Died in care	2007	PortStephens
Male	Adult	Salt Ash	HBC	Died in care	2007	PortStephens
Male	Adult	Salamander Bay	HBC	Released	2007	PortStephens
Male	Adult	Anna Bay	HBC	Died in care	2007	PortStephens
Male	Adult	Fishermans Bay	HBC	Released	2007	PortStephens
Male	Adult	Lemon Tree Passage	HBC	Released	2007	PortStephens
Male	Adult	Bobs Farm	HBC	Released	2007	PortStephens
Male	Adult	Salamander Bay	HBC	Died in care	2007	PortStephens
Male	Adult	Bobs Farm	HBC	Died in care	2007	PortStephens
Male	Adult	Lemon Tree Passage	HBC	Died in care	2008	PortStephens
Male	Adult	Fingal Bay	HBC	Released	2008	PortStephens
Male	Adult	Fingal Bay	HBC	Released	2008	PortStephens
Male	Adult	Taylors Beach	HBC	DOA	2008	PortStephens
Male	Adult	Salt Ash	HBC	Died in care	2008	PortStephens
Male	Adult	Salamander Bay	HBC	Released	2008	PortStephens
Male	Adult	Lemon Tree Passage	HBC	Died in care	2008	PortStephens
Male	Adult	Anna Bay	HBC	Released	2008	PortStephens
Male	Adult	One Mile	HBC	Died in care	2008	PortStephens
Male	Adult	One Mile	HBC	Died in care	2008	PortStephens
Male	Adult	Salamander Bay	HBC	Died in care	2009	PortStephens
Male	Adult	Anna Bay	HBC	Released	2009	PortStephens
Male	Adult	Anna Bay	HBC	Released	2009	PortStephens
Male	Adult	Anna Bay	HBC	Euthanased	2009	PortStephens
Male	Adult	Salamander Bay	HBC	Died in care	2010	PortStephens
Male	Adult	Fingal Bay	HBC	Released	2010	PortStephens
Male	Adult	Salt Ash	HBC	Died in care	2010	PortStephens
Male	Adult	Nelson Bay	HBC	Released	2010	PortStephens
Male	Adult	Bobs Farm	HBC	Released	2010	PortStephens
Male	Adult	Salt Ash	HBC	Released	2010	PortStephens
Male	Adult	Boat Harbour	HBC	Released	2010	PortStephens
Male	Adult	Bobs Farm	HBC	Euthanased	2010	PortStephens
Male	Adult	Salamander Bay	HBC	Died in care	2010	PortStephens
Male	Adult	Nelson Bay	HBC	Released	2010	PortStephens
Male	Adult	One Mile	HBC	Released	2011	PortStephens
Male	Adult	Bobs Farm	HBC	Died in care	2011	PortStephens
Male	Adult	Salamander Bay	HBC	Euthanased	2011	PortStephens
Male	Adult	Anna Bay	HBC	Released	2012	PortStephens
Male	Adult	Fingal Bay	HBC	Died in care	2012	PortStephens
Male	Adult	Corlette	HBC	Died in care	2012	PortStephens
Male	Adult	Boat Harbour	HBC	Released	2012	PortStephens
Male	Adult	Taylors Beach	HBC	Released	2012	PortStephens
Male	Adult	Bobs Farm	HBC	Died in care	2012	PortStephens
Male	Adult	Anna Bay	HBC	Died in care	2012	PortStephens
Male	Adult	Salamander Bay	HBC	Released	2013	PortStephens
Male	Adult	Salamander Bay	HBC	Released	2013	PortStephens
Male	Adult	Anna Bay	HBC	Released	2013	PortStephens
Male	Adult	Boat Harbour	HBC	Released	2013	PortStephens
Male	Adult	Taylors Beach	HBC	Died in care	2013	PortStephens
Male	Adult	Salamander Bay	HBC	Released	2013	PortStephens
Male	Adult	Corlette	HBC	Released	2013	PortStephens
Male	Adult	One Mile	HBC	Euthanased	2014	PortStephens
Male	Adult	Anna Bay	HBC	Euthanased	2014	PortStephens
Male	Adult	Taylors Beach	HBC	Died in care	2014	PortStephens
Male	Adult	Anna Bay	HBC	Euthanased	2014	PortStephens
Male	Adult	Anna Bay	HBC	Released	2014	PortStephens
Male	Adult	Salamander Bay	HBC	Died in care	2015	PortStephens
Male	Adult	Salamander Bay	HBC	Euthanased	2015	PortStephens
Male	Adult	Bobs Farm	HBC	Died in care	2015	PortStephens
Male	Adult	Taylors Beach	HBC	Euthanased	2015	PortStephens
Male	Adult	Taylors Beach	HBC	Died in care	2015	PortStephens
Male	Adult	One Mile	HBC	Released	2015	PortStephens
Male	Adult	Taylors Beach	HBC	Released	2015	PortStephens
Male	Adult	Salamander Bay	HBC	Released	2016	PortStephens
Male	Adult	Salamander Bay	HBC	Euthanased	2016	PortStephens
Male	Adult	Salamander Bay	HBC	Released	2016	PortStephens
Male	Adult	Soldiers Point	HBC	Died in care	2016	PortStephens
Male	Adult	Taylors Beach	HBC	Released	2016	PortStephens
Male	Adult	Corlette	HBC	Died in care	2016	PortStephens
Male	Adult	Salamander Bay	HBC	Released	2016	PortStephens
Male	Adult	Anna Bay	HBC	Released	2017	PortStephens
Male	Adult	Anna Bay	HBC	Released	2017	PortStephens
Male	Adult	Boat Harbour	HBC	Released	2017	PortStephens
Male	Adult	Salamander Bay	HBC	Euthanased	2017	PortStephens
Male	Adult	Taylors Beach	HBC	Released	2018	PortStephens
Male	Adult	Fingal Bay	HBC	Released	2007	PortStephens
Male	Adult	Salamander Bay	HBC	Died in care	2011	PortStephens
Male	Adult	Anna Bay	HBC	Released	2012	PortStephens
Male	Adult	Soldiers Point	HBC	Died in care	2013	PortStephens
Male	Adult	Anna Bay	HBC	Died in care	2013	PortStephens
Male	Adult	Corlette	HBC	Relocated	2014	PortStephens
Male	Adult	Taylors Beach	HBC	Euthanased	2006	PortStephens
Male	Adult	One Mile	Unknown	Relocated	2013	PortStephens
Male	Adult	Salamander Bay	Unknown	Released	2016	PortStephens
Male	Adult	Tanilba Bay	Unknown	Released	1994	PortStephens
Male	Adult	Salt Ash	Unknown	Died in care	1994	PortStephens
Male	Adult	Tanilba Bay	Unknown	Relocated	1994	PortStephens
Male	Adult	Nelson Bay	Unknown	Released	1998	PortStephens
Male	Adult	Tanilba Bay	Unknown	Released	1998	PortStephens
Male	Adult	Salt Ash	Unknown	Released	1998	PortStephens
Male	Adult	Lemon Tree Passage	Unknown	Released	1999	PortStephens
Male	Adult	One Mile	Unknown	Released	2000	PortStephens
Male	Adult	Anna Bay	Unknown	Relocated	2000	PortStephens
Male	Adult	Salamander Bay	Unknown	Released	2001	PortStephens
Male	Adult	Lemon Tree Passage	Unknown	Died in care	2001	PortStephens
Male	Adult	Anna Bay	Unknown	Released	2001	PortStephens
Male	Adult	Anna Bay	Unknown	Relocated	2001	PortStephens
Male	Adult	Salamander Bay	Unknown	Relocated	2002	PortStephens
Male	Adult	Boat Harbour	Unknown	Relocated	2002	PortStephens
Male	Adult	Salamander Bay	Unknown	Released	2003	PortStephens
Male	Adult	Anna Bay	Unknown	Released	2003	PortStephens
Male	Adult	Anna Bay	Unknown	Released	2003	PortStephens
Male	Adult	Nelson Bay	Unknown	Released	2004	PortStephens
Male	Adult	Anna Bay	Unknown	Relocated	2004	PortStephens
Male	Adult	Anna Bay	Unknown	Released	2004	PortStephens
Male	Adult	One Mile	Unknown	Released	2005	PortStephens
Male	Adult	Salt Ash	Unknown	Released	2005	PortStephens
Male	Adult	One Mile	Unknown	Died in care	2005	PortStephens
Male	Adult	Taylors Beach	Unknown	Relocated	2005	PortStephens
Male	Adult	Salamander Bay	Unknown	Relocated	2005	PortStephens
Male	Adult	Salamander Bay	Unknown	Relocated	2005	PortStephens
Male	Adult	Anna Bay	Unknown	Released	2005	PortStephens
Male	Adult	One Mile	Unknown	Released	2005	PortStephens
Male	Adult	Anna Bay	Unknown	Relocated	2005	PortStephens
Male	Adult	Anna Bay	Unknown	Released	2005	PortStephens
Male	Adult	Anna Bay	Unknown	Relocated	2006	PortStephens
Male	Adult	Anna Bay	Unknown	Released	2006	PortStephens
Male	Adult	Mallabula	Unknown	Relocated	2006	PortStephens
Male	Adult	Taylors Beach	Unknown	Released	2007	PortStephens
Male	Adult	Nelson Bay	Unknown	Released	2008	PortStephens
Male	Adult	Boat Harbour	Unknown	Relocated	2008	PortStephens
Male	Adult	Anna Bay	Unknown	Relocated	2008	PortStephens
Male	Adult	Anna Bay	Unknown	Relocated	2008	PortStephens
Male	Adult	Anna Bay	Unknown	Released	2008	PortStephens
Male	Adult	One Mile	Unknown	Relocated	2008	PortStephens
Male	Adult	Boat Harbour	Unknown	Released	2008	PortStephens
Male	Adult	Anna Bay	Unknown	DOA	2008	PortStephens
Male	Adult	One Mile	Unknown	Released	2008	PortStephens
Male	Adult	Boat Harbour	Unknown	Relocated	2009	PortStephens
Male	Adult	Salamander Bay	Unknown	Relocated	2009	PortStephens
Male	Adult	Anna Bay	Unknown	Released	2009	PortStephens
Male	Adult	Taylors Beach	Unknown	Released	2009	PortStephens
Male	Adult	Anna Bay	Unknown	Relocated	2009	PortStephens
Male	Adult	Anna Bay	Unknown	Released	2009	PortStephens
Male	Adult	Anna Bay	Unknown	Released	2009	PortStephens
Male	Adult	Anna Bay	Unknown	Released	2009	PortStephens
Male	Adult	One Mile	Unknown	Released	2009	PortStephens
Male	Adult	Anna Bay	Unknown	Relocated	2009	PortStephens
Male	Adult	Anna Bay	Unknown	Relocated	2009	PortStephens
Male	Adult	Corlette	Unknown	Relocated	2009	PortStephens
Male	Adult	One Mile	Unknown	Died in care	2009	PortStephens
Male	Adult	Anna Bay	Unknown	Released	2010	PortStephens
Male	Adult	Anna Bay	Unknown	Released	2010	PortStephens
Male	Adult	Tanilba Bay	Unknown	Euthanased	2013	PortStephens
Male	Adult	One Mile	Unknown	Relocated	2013	PortStephens
Male	Adult	Anna Bay	Unsuitable environment	Released	2003	PortStephens
Male	Adult	Anna Bay	Unsuitable environment	Relocated	2005	PortStephens
Male	Adult	One Mile	Unsuitable environment	Released	2009	PortStephens
Male	Adult	Corlette	Unsuitable environment	Relocated	2013	PortStephens
Male	Adult	Salamander Bay	Unsuitable environment	Released	2012	PortStephens
Male	Adult	Boat Harbour	Unsuitable environment	Relocated	2012	PortStephens
Male	Adult	Tanilba Bay	Unsuitable environment	Released	1995	PortStephens
Male	Adult	Salamander Bay	Unsuitable environment	Euthanased	1996	PortStephens
Male	Adult	Lemon Tree Passage	Unsuitable environment	Released	1996	PortStephens
Male	Adult	One Mile	Unsuitable environment	Relocated	1997	PortStephens
Male	Adult	Lemon Tree Passage	Unsuitable environment	Euthanased	1997	PortStephens
Male	Adult	Lemon Tree Passage	Unsuitable environment	Released	1998	PortStephens
Male	Adult	Salamander Bay	Unsuitable environment	Relocated	1998	PortStephens
Male	Adult	Mallabula	Unsuitable environment	Relocated	1998	PortStephens
Male	Adult	Salamander Bay	Unsuitable environment	Relocated	1998	PortStephens
Male	Adult	Anna Bay	Unsuitable environment	Released	1999	PortStephens
Male	Adult	Anna Bay	Unsuitable environment	Released	1999	PortStephens
Male	Adult	Anna Bay	Unsuitable environment	Released	1999	PortStephens
Male	Adult	Anna Bay	Unsuitable environment	Released	1999	PortStephens
Male	Adult	Salamander Bay	Unsuitable environment	Relocated	1999	PortStephens
Male	Adult	Anna Bay	Unsuitable environment	Relocated	1999	PortStephens
Male	Adult	Boat Harbour	Unsuitable environment	Released	1999	PortStephens
Male	Adult	Anna Bay	Unsuitable environment	Released	2000	PortStephens
Male	Adult	Mallabula	Unsuitable environment	Released	2000	PortStephens
Male	Adult	Anna Bay	Unsuitable environment	Released	2000	PortStephens
Male	Adult	Soldiers Point	Unsuitable environment	Relocated	2000	PortStephens
Male	Adult	Anna Bay	Unsuitable environment	Released	2001	PortStephens
Male	Adult	Lemon Tree Passage	Unsuitable environment	Euthanased	2001	PortStephens
Male	Adult	Anna Bay	Unsuitable environment	Released	2001	PortStephens
Male	Adult	Anna Bay	Unsuitable environment	Released	2001	PortStephens
Male	Adult	Anna Bay	Unsuitable environment	Relocated	2001	PortStephens
Male	Adult	Anna Bay	Unsuitable environment	Released	2002	PortStephens
Male	Adult	Salamander Bay	Unsuitable environment	Relocated	2002	PortStephens
Male	Adult	One Mile	Unsuitable environment	Released	2002	PortStephens
Male	Adult	Anna Bay	Unsuitable environment	Relocated	2002	PortStephens
Male	Adult	Anna Bay	Unsuitable environment	Released	2002	PortStephens
Male	Adult	Anna Bay	Unsuitable environment	Released	2002	PortStephens
Male	Adult	Salamander Bay	Unsuitable environment	Relocated	2002	PortStephens
Male	Adult	Anna Bay	Unsuitable environment	Released	2003	PortStephens
Male	Adult	Salamander Bay	Unsuitable environment	Released	2003	PortStephens
Male	Adult	Salamander Bay	Unsuitable environment	Released	2003	PortStephens
Male	Adult	Salamander Bay	Unsuitable environment	Relocated	2003	PortStephens
Male	Adult	Salamander Bay	Unsuitable environment	Relocated	2003	PortStephens
Male	Adult	Salt Ash	Unsuitable environment	Released	2003	PortStephens
Male	Adult	Nelson Bay	Unsuitable environment	Released	2003	PortStephens
Male	Adult	Salamander Bay	Unsuitable environment	Released	2003	PortStephens
Male	Adult	Salamander Bay	Unsuitable environment	Relocated	2003	PortStephens
Male	Adult	Anna Bay	Unsuitable environment	Released	2003	PortStephens
Male	Adult	Nelson Bay	Unsuitable environment	Released	2003	PortStephens
Male	Adult	Salamander Bay	Unsuitable environment	Released	2003	PortStephens
Male	Adult	Salamander Bay	Unsuitable environment	Released	2003	PortStephens
Male	Adult	Shoal Bay	Unsuitable environment	Released	2003	PortStephens
Male	Adult	Salamander Bay	Unsuitable environment	Released	2003	PortStephens
Male	Adult	Anna Bay	Unsuitable environment	Released	2003	PortStephens
Male	Adult	Shoal Bay	Unsuitable environment	Released	2003	PortStephens
Male	Adult	Anna Bay	Unsuitable environment	Released	2003	PortStephens
Male	Adult	Nelson Bay	Unsuitable environment	Relocated	2003	PortStephens
Male	Adult	Corlette	Unsuitable environment	Released	2003	PortStephens
Male	Adult	One Mile	Unsuitable environment	Released	2003	PortStephens
Male	Adult	Corlette	Unsuitable environment	Released	2004	PortStephens
Male	Adult	Boat Harbour	Unsuitable environment	Released	2004	PortStephens
Male	Adult	Nelson Bay	Unsuitable environment	Released	2004	PortStephens
Male	Adult	One Mile	Unsuitable environment	Relocated	2004	PortStephens
Male	Adult	Anna Bay	Unsuitable environment	Released	2004	PortStephens
Male	Adult	Nelson Bay	Unsuitable environment	Relocated	2004	PortStephens
Male	Adult	Boat Harbour	Unsuitable environment	Released	2004	PortStephens
Male	Adult	Anna Bay	Unsuitable environment	Died in care	2004	PortStephens
Male	Adult	Boat Harbour	Unsuitable environment	Released	2004	PortStephens
Male	Adult	Soldiers Point	Unsuitable environment	Released	2004	PortStephens
Male	Adult	One Mile	Unsuitable environment	Released	2004	PortStephens
Male	Adult	Tanilba Bay	Unsuitable environment	Released	2004	PortStephens
Male	Adult	Taylors Beach	Unsuitable environment	Released	2004	PortStephens
Male	Adult	Taylors Beach	Unsuitable environment	Released	2005	PortStephens
Male	Adult	Boat Harbour	Unsuitable environment	Released	2005	PortStephens
Male	Adult	Corlette	Unsuitable environment	Relocated	2005	PortStephens
Male	Adult	Salamander Bay	Unsuitable environment	Relocated	2005	PortStephens
Male	Adult	Salamander Bay	Unsuitable environment	Relocated	2005	PortStephens
Male	Adult	Anna Bay	Unsuitable environment	Released	2005	PortStephens
Male	Adult	Corlette	Unsuitable environment	Relocated	2005	PortStephens
Male	Adult	Corlette	Unsuitable environment	Relocated	2005	PortStephens
Male	Adult	Salamander Bay	Unsuitable environment	Relocated	2005	PortStephens
Male	Adult	Anna Bay	Unsuitable environment	Released	2005	PortStephens
Male	Adult	One Mile	Unsuitable environment	Relocated	2005	PortStephens
Male	Adult	Mallabula	Unsuitable environment	Released	2005	PortStephens
Male	Adult	Anna Bay	Unsuitable environment	Released	2005	PortStephens
Male	Adult	Salamander Bay	Unsuitable environment	Died in care	2005	PortStephens
Male	Adult	Salamander Bay	Unsuitable environment	Died in care	2005	PortStephens
Male	Adult	Salamander Bay	Unsuitable environment	Released	2005	PortStephens
Male	Adult	Corlette	Unsuitable environment	Relocated	2005	PortStephens
Male	Adult	Salamander Bay	Unsuitable environment	Released	2005	PortStephens
Male	Adult	Salamander Bay	Unsuitable environment	Died in care	2005	PortStephens
Male	Adult	One Mile	Unsuitable environment	Released	2005	PortStephens
Male	Adult	Nelson Bay	Unsuitable environment	Released	2005	PortStephens
Male	Adult	Nelson Bay	Unsuitable environment	Released	2005	PortStephens
Male	Adult	Anna Bay	Unsuitable environment	Released	2005	PortStephens
Male	Adult	Shoal Bay	Unsuitable environment	Released	2006	PortStephens
Male	Adult	Soldiers Point	Unsuitable environment	Released	2006	PortStephens
Male	Adult	Anna Bay	Unsuitable environment	Relocated	2006	PortStephens
Male	Adult	Anna Bay	Unsuitable environment	Relocated	2006	PortStephens
Male	Adult	Anna Bay	Unsuitable environment	Released	2006	PortStephens
Male	Adult	Anna Bay	Unsuitable environment	Died in care	2006	PortStephens
Male	Adult	Boat Harbour	Unsuitable environment	Relocated	2006	PortStephens
Male	Adult	Salt Ash	Unsuitable environment	Released	2006	PortStephens
Male	Adult	Salt Ash	Unsuitable environment	Released	2006	PortStephens
Male	Adult	Fingal Bay	Unsuitable environment	Released	2006	PortStephens
Male	Adult	Salamander Bay	Unsuitable environment	Relocated	2006	PortStephens
Male	Adult	Nelson Bay	Unsuitable environment	Released	2006	PortStephens
Male	Adult	Salamander Bay	Unsuitable environment	Released	2006	PortStephens
Male	Adult	Lemon Tree Passage	Unsuitable environment	Relocated	2006	PortStephens
Male	Adult	Tanilba Bay	Unsuitable environment	Released	2006	PortStephens
Male	Adult	Boat Harbour	Unsuitable environment	Relocated	2006	PortStephens
Male	Adult	Taylors Beach	Unsuitable environment	Released	2006	PortStephens
Male	Adult	Anna Bay	Unsuitable environment	Released	2006	PortStephens
Male	Adult	Anna Bay	Unsuitable environment	Relocated	2006	PortStephens
Male	Adult	Corlette	Unsuitable environment	Relocated	2006	PortStephens
Male	Adult	Salamander Bay	Unsuitable environment	Relocated	2006	PortStephens
Male	Adult	Salamander Bay	Unsuitable environment	Relocated	2006	PortStephens
Male	Adult	Salamander Bay	Unsuitable environment	Released	2006	PortStephens
Male	Adult	Salamander Bay	Unsuitable environment	Released	2006	PortStephens
Male	Adult	Corlette	Unsuitable environment	Relocated	2006	PortStephens
Male	Adult	One Mile	Unsuitable environment	Died in care	2007	PortStephens
Male	Adult	Anna Bay	Unsuitable environment	Released	2007	PortStephens
Male	Adult	Corlette	Unsuitable environment	Relocated	2007	PortStephens
Male	Adult	Anna Bay	Unsuitable environment	Released	2007	PortStephens
Male	Adult	Salamander Bay	Unsuitable environment	Relocated	2007	PortStephens
Male	Adult	Salamander Bay	Unsuitable environment	Released	2007	PortStephens
Male	Adult	Salamander Bay	Unsuitable environment	Released	2007	PortStephens
Male	Adult	Salt Ash	Unsuitable environment	Released	2007	PortStephens
Male	Adult	Tanilba Bay	Unsuitable environment	Released	2007	PortStephens
Male	Adult	Anna Bay	Unsuitable environment	Died in care	2007	PortStephens
Male	Adult	Nelson Bay	Unsuitable environment	Released	2007	PortStephens
Male	Adult	Salamander Bay	Unsuitable environment	Relocated	2007	PortStephens
Male	Adult	Shoal Bay	Unsuitable environment	Relocated	2007	PortStephens
Male	Adult	Corlette	Unsuitable environment	Relocated	2007	PortStephens
Male	Adult	Anna Bay	Unsuitable environment	Released	2007	PortStephens
Male	Adult	Salamander Bay	Unsuitable environment	Released	2007	PortStephens
Male	Adult	Nelson Bay	Unsuitable environment	Relocated	2007	PortStephens
Male	Adult	Salamander Bay	Unsuitable environment	Relocated	2007	PortStephens
Male	Adult	Shoal Bay	Unsuitable environment	Released	2007	PortStephens
Male	Adult	Nelson Bay	Unsuitable environment	Released	2007	PortStephens
Male	Adult	One Mile	Unsuitable environment	Euthanased	2008	PortStephens
Male	Adult	Salamander Bay	Unsuitable environment	Relocated	2008	PortStephens
Male	Adult	Lemon Tree Passage	Unsuitable environment	Relocated	2008	PortStephens
Male	Adult	Salamander Bay	Unsuitable environment	Released	2008	PortStephens
Male	Adult	Shoal Bay	Unsuitable environment	Relocated	2008	PortStephens
Male	Adult	Nelson Bay	Unsuitable environment	Released	2008	PortStephens
Male	Adult	One Mile	Unsuitable environment	Released	2008	PortStephens
Male	Adult	Anna Bay	Unsuitable environment	Released	2008	PortStephens
Male	Adult	Anna Bay	Unsuitable environment	Released	2008	PortStephens
Male	Adult	Taylors Beach	Unsuitable environment	Released	2008	PortStephens
Male	Adult	Anna Bay	Unsuitable environment	Died in care	2008	PortStephens
Male	Adult	Salamander Bay	Unsuitable environment	Relocated	2008	PortStephens
Male	Adult	Shoal Bay	Unsuitable environment	Relocated	2008	PortStephens
Male	Adult	Salamander Bay	Unsuitable environment	Relocated	2008	PortStephens
Male	Adult	Anna Bay	Unsuitable environment	Released	2008	PortStephens
Male	Adult	Anna Bay	Unsuitable environment	Released	2008	PortStephens
Male	Adult	Anna Bay	Unsuitable environment	Relocated	2008	PortStephens
Male	Adult	Salamander Bay	Unsuitable environment	Relocated	2008	PortStephens
Male	Adult	Salamander Bay	Unsuitable environment	Relocated	2008	PortStephens
Male	Adult	Salamander Bay	Unsuitable environment	Relocated	2009	PortStephens
Male	Adult	Salamander Bay	Unsuitable environment	Released	2009	PortStephens
Male	Adult	Anna Bay	Unsuitable environment	Relocated	2009	PortStephens
Male	Adult	Nelson Bay	Unsuitable environment	Relocated	2009	PortStephens
Male	Adult	One Mile	Unsuitable environment	Released	2009	PortStephens
Male	Adult	Salamander Bay	Unsuitable environment	Relocated	2009	PortStephens
Male	Adult	Salamander Bay	Unsuitable environment	Relocated	2009	PortStephens
Male	Adult	One Mile	Unsuitable environment	Released	2009	PortStephens
Male	Adult	Bobs Farm	Unsuitable environment	Relocated	2009	PortStephens
Male	Adult	Corlette	Unsuitable environment	Relocated	2009	PortStephens
Male	Adult	Shoal Bay	Unsuitable environment	Relocated	2009	PortStephens
Male	Adult	Anna Bay	Unsuitable environment	Released	2009	PortStephens
Male	Adult	Corlette	Unsuitable environment	Relocated	2009	PortStephens
Male	Adult	One Mile	Unsuitable environment	Released	2009	PortStephens
Male	Adult	Salamander Bay	Unsuitable environment	Relocated	2009	PortStephens
Male	Adult	Anna Bay	Unsuitable environment	Relocated	2009	PortStephens
Male	Adult	Nelson Bay	Unsuitable environment	Relocated	2009	PortStephens
Male	Adult	Soldiers Point	Unsuitable environment	Released	2010	PortStephens
Male	Adult	Salamander Bay	Unsuitable environment	Relocated	2010	PortStephens
Male	Adult	Boat Harbour	Unsuitable environment	Released	2010	PortStephens
Male	Adult	Soldiers Point	Unsuitable environment	Relocated	2010	PortStephens
Male	Adult	Soldiers Point	Unsuitable environment	Relocated	2010	PortStephens
Male	Adult	Fingal Bay	Unsuitable environment	Released	2010	PortStephens
Male	Adult	Shoal Bay	Unsuitable environment	Relocated	2010	PortStephens
Male	Adult	Soldiers Point	Unsuitable environment	Relocated	2010	PortStephens
Male	Adult	Taylors Beach	Unsuitable environment	Relocated	2010	PortStephens
Male	Adult	Soldiers Point	Unsuitable environment	Released	2010	PortStephens
Male	Adult	One Mile	Unsuitable environment	Released	2010	PortStephens
Male	Adult	Shoal Bay	Unsuitable environment	Relocated	2010	PortStephens
Male	Adult	Nelson Bay	Unsuitable environment	Released	2010	PortStephens
Male	Adult	Mallabula	Unsuitable environment	Released	2010	PortStephens
Male	Adult	Anna Bay	Unsuitable environment	Relocated	2011	PortStephens
Male	Adult	Salamander Bay	Unsuitable environment	Released	2011	PortStephens
Male	Adult	Fingal Bay	Unsuitable environment	Released	2011	PortStephens
Male	Adult	Tanilba Bay	Unsuitable environment	Released	2011	PortStephens
Male	Adult	Salamander Bay	Unsuitable environment	Relocated	2011	PortStephens
Male	Adult	Boat Harbour	Unsuitable environment	Euthanased	2011	PortStephens
Male	Adult	Boat Harbour	Unsuitable environment	Euthanased	2011	PortStephens
Male	Adult	Soldiers Point	Unsuitable environment	Relocated	2011	PortStephens
Male	Adult	One Mile	Unsuitable environment	Relocated	2011	PortStephens
Male	Adult	Corlette	Unsuitable environment	Died in care	2011	PortStephens
Male	Adult	One Mile	Unsuitable environment	Relocated	2011	PortStephens
Male	Adult	Salamander Bay	Unsuitable environment	Relocated	2011	PortStephens
Male	Adult	Salamander Bay	Unsuitable environment	Relocated	2011	PortStephens
Male	Adult	Taylors Beach	Unsuitable environment	Relocated	2011	PortStephens
Male	Adult	Boat Harbour	Unsuitable environment	Relocated	2011	PortStephens
Male	Adult	Salamander Bay	Unsuitable environment	Relocated	2011	PortStephens
Male	Adult	Anna Bay	Unsuitable environment	Released	2011	PortStephens
Male	Adult	Anna Bay	Unsuitable environment	Relocated	2011	PortStephens
Male	Adult	Boat Harbour	Unsuitable environment	Relocated	2011	PortStephens
Male	Adult	Anna Bay	Unsuitable environment	Relocated	2011	PortStephens
Male	Adult	Soldiers Point	Unsuitable environment	Relocated	2011	PortStephens
Male	Adult	Taylors Beach	Unsuitable environment	Relocated	2011	PortStephens
Male	Adult	Taylors Beach	Unsuitable environment	Relocated	2011	PortStephens
Male	Adult	Corlette	Unsuitable environment	Relocated	2012	PortStephens
Male	Adult	Salt Ash	Unsuitable environment	Died in care	2012	PortStephens
Male	Adult	Fingal Bay	Unsuitable environment	Relocated	2012	PortStephens
Male	Adult	One Mile	Unsuitable environment	Euthanased	2012	PortStephens
Male	Adult	Boat Harbour	Unsuitable environment	Released	2012	PortStephens
Male	Adult	One Mile	Unsuitable environment	Relocated	2012	PortStephens
Male	Adult	Lemon Tree Passage	Unsuitable environment	Relocated	2012	PortStephens
Male	Adult	Corlette	Unsuitable environment	Relocated	2012	PortStephens
Male	Adult	Nelson Bay	Unsuitable environment	Relocated	2012	PortStephens
Male	Adult	Nelson Bay	Unsuitable environment	Relocated	2012	PortStephens
Male	Adult	Salamander Bay	Unsuitable environment	Released	2012	PortStephens
Male	Adult	Anna Bay	Unsuitable environment	Released	2012	PortStephens
Male	Adult	Fingal Bay	Unsuitable environment	Relocated	2012	PortStephens
Male	Adult	Salamander Bay	Unsuitable environment	Released	2012	PortStephens
Male	Adult	Boat Harbour	Unsuitable environment	Relocated	2012	PortStephens
Male	Adult	Fingal Bay	Unsuitable environment	Relocated	2012	PortStephens
Male	Adult	Fingal Bay	Unsuitable environment	Relocated	2013	PortStephens
Male	Adult	Anna Bay	Unsuitable environment	Relocated	2013	PortStephens
Male	Adult	Salamander Bay	Unsuitable environment	Released	2013	PortStephens
Male	Adult	Corlette	Unsuitable environment	Relocated	2013	PortStephens
Male	Adult	One Mile	Unsuitable environment	Died in care	2013	PortStephens
Male	Adult	Lemon Tree Passage	Unsuitable environment	Died in care	2013	PortStephens
Male	Adult	Lemon Tree Passage	Unsuitable environment	Released	2013	PortStephens
Male	Adult	Taylors Beach	Unsuitable environment	Released	2013	PortStephens
Male	Adult	Salamander Bay	Unsuitable environment	Relocated	2013	PortStephens
Male	Adult	Salamander Bay	Unsuitable environment	Relocated	2013	PortStephens
Male	Adult	Nelson Bay	Unsuitable environment	Relocated	2013	PortStephens
Male	Adult	Corlette	Unsuitable environment	Relocated	2013	PortStephens
Male	Adult	Anna Bay	Unsuitable environment	Released	2013	PortStephens
Male	Adult	Salamander Bay	Unsuitable environment	Relocated	2013	PortStephens
Male	Adult	Salamander Bay	Unsuitable environment	Relocated	2013	PortStephens
Male	Adult	Soldiers Point	Unsuitable environment	Relocated	2013	PortStephens
Male	Adult	Soldiers Point	Unsuitable environment	Relocated	2013	PortStephens
Male	Adult	Soldiers Point	Unsuitable environment	Relocated	2013	PortStephens
Male	Adult	Soldiers Point	Unsuitable environment	Relocated	2013	PortStephens
Male	Adult	Salamander Bay	Unsuitable environment	Relocated	2014	PortStephens
Male	Adult	Salamander Bay	Unsuitable environment	Relocated	2014	PortStephens
Male	Adult	Soldiers Point	Unsuitable environment	Relocated	2014	PortStephens
Male	Adult	Soldiers Point	Unsuitable environment	Released	2014	PortStephens
Male	Adult	Soldiers Point	Unsuitable environment	Released	2014	PortStephens
Male	Adult	Soldiers Point	Unsuitable environment	Euthanased	2014	PortStephens
Male	Adult	Salamander Bay	Unsuitable environment	Relocated	2014	PortStephens
Male	Adult	Soldiers Point	Unsuitable environment	Euthanased	2014	PortStephens
Male	Adult	Salamander Bay	Unsuitable environment	Relocated	2014	PortStephens
Male	Adult	Corlette	Unsuitable environment	Released	2014	PortStephens
Male	Adult	Salamander Bay	Unsuitable environment	Released	2014	PortStephens
Male	Adult	Nelson Bay	Unsuitable environment	Released	2014	PortStephens
Male	Adult	Salamander Bay	Unsuitable environment	Relocated	2014	PortStephens
Male	Adult	Salamander Bay	Unsuitable environment	Relocated	2014	PortStephens
Male	Adult	Salamander Bay	Unsuitable environment	Relocated	2014	PortStephens
Male	Adult	Corlette	Unsuitable environment	Relocated	2014	PortStephens
Male	Adult	Salamander Bay	Unsuitable environment	Relocated	2014	PortStephens
Male	Adult	Soldiers Point	Unsuitable environment	Relocated	2014	PortStephens
Male	Adult	Corlette	Unsuitable environment	Relocated	2014	PortStephens
Male	Adult	Soldiers Point	Unsuitable environment	Relocated	2014	PortStephens
Male	Adult	Salamander Bay	Unsuitable environment	Relocated	2014	PortStephens
Male	Adult	Salamander Bay	Unsuitable environment	Released	2014	PortStephens
Male	Adult	One Mile	Unsuitable environment	Euthanased	2015	PortStephens
Male	Adult	Salamander Bay	Unsuitable environment	Relocated	2015	PortStephens
Male	Adult	Soldiers Point	Unsuitable environment	Relocated	2015	PortStephens
Male	Adult	Salamander Bay	Unsuitable environment	Released	2015	PortStephens
Male	Adult	Corlette	Unsuitable environment	Released	2015	PortStephens
Male	Adult	Salamander Bay	Unsuitable environment	Relocated	2015	PortStephens
Male	Adult	Salamander Bay	Unsuitable environment	Released	2015	PortStephens
Male	Adult	Salamander Bay	Unsuitable environment	Relocated	2015	PortStephens
Male	Adult	Salamander Bay	Unsuitable environment	Released	2015	PortStephens
Male	Adult	Soldiers Point	Unsuitable environment	Released	2016	PortStephens
Male	Adult	Salamander Bay	Unsuitable environment	Euthanased	2016	PortStephens
Male	Adult	Salamander Bay	Unsuitable environment	Relocated	2016	PortStephens
Male	Adult	Salamander Bay	Unsuitable environment	Relocated	2016	PortStephens
Male	Adult	Soldiers Point	Unsuitable environment	Released	2016	PortStephens
Male	Adult	Salamander Bay	Unsuitable environment	Released	2016	PortStephens
Male	Adult	Lemon Tree Passage	Unsuitable environment	Relocated	2016	PortStephens
Male	Adult	Soldiers Point	Unsuitable environment	Relocated	2016	PortStephens
Male	Adult	Soldiers Point	Unsuitable environment	Released	2016	PortStephens
Male	Adult	Salamander Bay	Unsuitable environment	Relocated	2016	PortStephens
Male	Adult	Salamander Bay	Unsuitable environment	Relocated	2016	PortStephens
Male	Adult	Salamander Bay	Unsuitable environment	Relocated	2016	PortStephens
Male	Adult	Soldiers Point	Unsuitable environment	Relocated	2016	PortStephens
Male	Adult	Nelson Bay	Unsuitable environment	Relocated	2016	PortStephens
Male	Adult	Salamander Bay	Unsuitable environment	Relocated	2016	PortStephens
Male	Adult	Salamander Bay	Unsuitable environment	Relocated	2016	PortStephens
Male	Adult	Salamander Bay	Unsuitable environment	Relocated	2016	PortStephens
Male	Adult	Nelson Bay	Unsuitable environment	Relocated	2016	PortStephens
Male	Adult	Corlette	Unsuitable environment	Relocated	2016	PortStephens
Male	Adult	Salamander Bay	Unsuitable environment	Relocated	2017	PortStephens
Male	Adult	Salamander Bay	Unsuitable environment	In Care	2017	PortStephens
Male	Adult	One Mile	Unsuitable environment	Released	2017	PortStephens
Male	Adult	Salamander Bay	Unsuitable environment	Released	2017	PortStephens
Male	Adult	Salamander Bay	Unsuitable environment	Relocated	2017	PortStephens
Male	Adult	Salamander Bay	Unsuitable environment	Released	2017	PortStephens
Male	Adult	Corlette	Unsuitable environment	Released	2017	PortStephens
Male	Adult	Salamander Bay	Unsuitable environment	Released	2017	PortStephens
Male	Adult	Corlette	Unsuitable environment	Released	2017	PortStephens
Male	Adult	Lemon Tree Passage	Unsuitable environment	Died in care	2018	PortStephens
Male	Adult	Soldiers Point	Unsuitable environment	Released	2018	PortStephens
Male	Adult	Salamander Bay	Unsuitable environment	Released	2018	PortStephens
Male	Adult	Salt Ash	Unsuitable environment	Released	2018	PortStephens
Male	Adult	Soldiers Point	Unsuitable environment	Died in care	2018	PortStephens
Male	Joey	Anna Bay	Disease	DOA	2007	PortStephens
Male	Joey	One Mile	Disease	Died in care	2013	PortStephens
Male	Joey	Lemon Tree Passage	Dog	Died in care	1999	PortStephens
Male	Joey	Salt Ash	HBC	Died in care	1995	PortStephens
Male	Joey	Salt Ash	HBC	Euthanased	1996	PortStephens
Male	Joey	Anna Bay	HBC	DOA	2004	PortStephens
Male	Joey	Anna Bay	HBC	Released	2004	PortStephens
Male	Joey	Tanilba Bay	HBC	Released	2006	PortStephens
Male	Joey	Taylors Beach	HBC	Released	2006	PortStephens
Male	Joey	Salt Ash	HBC	Died in care	2007	PortStephens
Male	Joey	Lemon Tree Passage	HBC	Died in care	2008	PortStephens
Male	Joey	Salamander Bay	HBC	Died in care	2008	PortStephens
Male	Joey	Salamander Bay	HBC	Released	2008	PortStephens
Male	Joey	Bobs Farm	HBC	Released	2010	PortStephens
Male	Joey	Tanilba Bay	HBC	Released	2010	PortStephens
Male	Joey	Boat Harbour	HBC	Died in care	2016	PortStephens
Male	Joey	Salamander Bay	HBC	Released	2017	PortStephens
Male	Joey	Salt Ash	Unknown	DOA	1994	PortStephens
Male	Joey	Bobs Farm	Unknown	Released	2009	PortStephens
Male	Joey	Salt Ash	Unsuitable environment	Died in care	2001	PortStephens
Male	Joey	Salamander Bay	Unsuitable environment	Relocated	2004	PortStephens
Male	Joey	Tanilba Bay	Unsuitable environment	Died in care	2012	PortStephens
Male	Joey	Corlette	Unsuitable environment	Relocated	2013	PortStephens
Male	Joey	Salamander Bay	Unsuitable environment	Released	2015	PortStephens
Male	Joey	Salamander Bay	Unsuitable environment	Died in care	2017	PortStephens
Male	Juvenile	Salt Ash	Disease	Released	2000	PortStephens
Male	Juvenile	Lemon Tree Passage	Disease	Released	2007	PortStephens
Male	Juvenile	Corlette	Disease	Died in care	2011	PortStephens
Male	Juvenile	Anna Bay	Disease	Released	2017	PortStephens
Male	Juvenile	Salt Ash	Disease	Released	2006	PortStephens
Male	Juvenile	Boat Harbour	Disease	Released	2011	PortStephens
Male	Juvenile	Salt Ash	Dog	Released	1994	PortStephens
Male	Juvenile	One Mile	Dog	Released	2002	PortStephens
Male	Juvenile	Salamander Bay	Dog	Released	2015	PortStephens
Male	Juvenile	Salamander Bay	Fire	Released	2003	PortStephens
Male	Juvenile	Salamander Bay	Harassed by humans	Released	2012	PortStephens
Male	Juvenile	One Mile	Harassed by humans	Released	2010	PortStephens
Male	Juvenile	Taylors Beach	Harassed by humans	Released	2017	PortStephens
Male	Juvenile	Salt Ash	HBC	Released	1994	PortStephens
Male	Juvenile	Tanilba Bay	HBC	Released	1999	PortStephens
Male	Juvenile	Taylors Beach	HBC	DOA	2007	PortStephens
Male	Juvenile	One Mile	HBC	Released	2007	PortStephens
Male	Juvenile	Anna Bay	HBC	Released	2008	PortStephens
Male	Juvenile	Anna Bay	HBC	Released	2011	PortStephens
Male	Juvenile	Taylors Beach	HBC	Released	2012	PortStephens
Male	Juvenile	Salamander Bay	HBC	Released	2014	PortStephens
Male	Juvenile	One Mile	Unknown	Released	2009	PortStephens
Male	Juvenile	Salt Ash	Unsuitable environment	Released	1998	PortStephens
Male	Juvenile	Salamander Bay	Unsuitable environment	Relocated	1999	PortStephens
Male	Juvenile	One Mile	Unsuitable environment	Released	2002	PortStephens
Male	Juvenile	Boat Harbour	Unsuitable environment	Released	2004	PortStephens
Male	Juvenile	Lemon Tree Passage	Unsuitable environment	Released	2007	PortStephens
Male	Juvenile	Salamander Bay	Unsuitable environment	Relocated	2009	PortStephens
Male	Juvenile	One Mile	Unsuitable environment	Released	2010	PortStephens
Male	Juvenile	Boat Harbour	Unsuitable environment	Died in care	2010	PortStephens
Male	Juvenile	Corlette	Unsuitable environment	Relocated	2011	PortStephens
Male	Juvenile	Soldiers Point	Unsuitable environment	Released	2011	PortStephens
Male	Juvenile	One Mile	Unsuitable environment	Euthanased	2012	PortStephens
Male	Juvenile	Salamander Bay	Unsuitable environment	Euthanased	2014	PortStephens
Male	Juvenile	Salamander Bay	Unsuitable environment	Released	2015	PortStephens
Male	Juvenile	Corlette	Unsuitable environment	Relocated	2015	PortStephens
Male	Juvenile	Salamander Bay	Unsuitable environment	Self release	2016	PortStephens
Male	Juvenile	Salamander Bay	Unsuitable environment	Released	2016	PortStephens
Male	Juvenile	Salamander Bay	Unsuitable environment	Released	2017	PortStephens
Male	Mature	Tanilba Bay	Disease	Released	1996	PortStephens
Male	Mature	Lemon Tree Passage	Disease	Released	1996	PortStephens
Male	Mature	Tanilba Bay	Disease	Died in care	1996	PortStephens
Male	Mature	Lemon Tree Passage	Disease	Released	1996	PortStephens
Male	Mature	Tanilba Bay	Disease	Died in care	1997	PortStephens
Male	Mature	Tanilba Bay	Disease	Died in care	1998	PortStephens
Male	Mature	Lemon Tree Passage	Disease	Died in care	2000	PortStephens
Male	Mature	Tanilba Bay	Disease	Euthanased	2001	PortStephens
Male	Mature	Tanilba Bay	Disease	Died in care	2002	PortStephens
Male	Mature	Mallabula	Disease	Released	2006	PortStephens
Male	Mature	Salt Ash	Disease	Released	2006	PortStephens
Male	Mature	Mallabula	Disease	Euthanased	2007	PortStephens
Male	Mature	Lemon Tree Passage	Disease	Released	2007	PortStephens
Male	Mature	One Mile	Disease	Euthanased	2007	PortStephens
Male	Mature	Mallabula	Disease	Released	2008	PortStephens
Male	Mature	Mallabula	Disease	Released	2009	PortStephens
Male	Mature	Salamander Bay	Disease	Released	2012	PortStephens
Male	Mature	Salamander Bay	Disease	Released	2013	PortStephens
Male	Mature	Taylors Beach	Disease	Released	2015	PortStephens
Male	Mature	Soldiers Point	Disease	Relocated	2015	PortStephens
Male	Mature	Soldiers Point	Disease	Released	2015	PortStephens
Male	Mature	Taylors Beach	Disease	Relocated	2017	PortStephens
Male	Mature	Lemon Tree Passage	Disease	Released	2006	PortStephens
Male	Mature	Tanilba Bay	Disease	Released	2009	PortStephens
Male	Mature	Corlette	Disease	Released	2012	PortStephens
Male	Mature	Lemon Tree Passage	Disease	Euthanased	2014	PortStephens
Male	Mature	Lemon Tree Passage	Disease	Euthanased	1997	PortStephens
Male	Mature	One Mile	Disease	Euthanased	2001	PortStephens
Male	Mature	Lemon Tree Passage	Disease	Released	2005	PortStephens
Male	Mature	Lemon Tree Passage	Disease	Died in care	1995	PortStephens
Male	Mature	Tanilba Bay	Dog	Released	1996	PortStephens
Male	Mature	Lemon Tree Passage	Dog	Died in care	1996	PortStephens
Male	Mature	Taylors Beach	Dog	Released	2003	PortStephens
Male	Mature	Mallabula	Dog	Relocated	2001	PortStephens
Male	Mature	Salt Ash	Fire	Died in care	1994	PortStephens
Male	Mature	Salt Ash	Fire	Died in care	1994	PortStephens
Male	Mature	Salamander Bay	Fire	Released	2007	PortStephens
Male	Mature	Salamander Bay	Fire	Released	2013	PortStephens
Male	Mature	Tanilba Bay	Harassed by humans	Relocated	1998	PortStephens
Male	Mature	Anna Bay	HBC	Euthanased	2003	PortStephens
Male	Mature	Mallabula	HBC	Died in care	2004	PortStephens
Male	Mature	Anna Bay	HBC	Released	2004	PortStephens
Male	Mature	One Mile	HBC	Died in care	2004	PortStephens
Male	Mature	Anna Bay	HBC	Euthanased	2009	PortStephens
Male	Mature	Mallabula	HBC	Euthanased	2010	PortStephens
Male	Mature	Boat Harbour	HBC	Released	2010	PortStephens
Male	Mature	Salamander Bay	HBC	Died in care	2011	PortStephens
Male	Mature	One Mile	HBC	Released	2015	PortStephens
Male	Mature	Corlette	HBC	Released	2016	PortStephens
Male	Mature	Corlette	Unknown	Relocated	2013	PortStephens
Male	Mature	Lemon Tree Passage	Unknown	Released	1995	PortStephens
Male	Mature	Oyster Cove	Unknown	Euthanased	2002	PortStephens
Male	Mature	Anna Bay	Unknown	Released	2005	PortStephens
Male	Mature	Soldiers Point	Unknown	Euthanased	2007	PortStephens
Male	Mature	Salamander Bay	Unknown	Released	2008	PortStephens
Male	Mature	One Mile	Unknown	Died in care	2009	PortStephens
Male	Mature	One Mile	Unknown	Released	2009	PortStephens
Male	Mature	Anna Bay	Unknown	Relocated	2009	PortStephens
Male	Mature	Soldiers Point	Unsuitable environment	Released	2015	PortStephens
Male	Mature	Tanilba Bay	Unsuitable environment	Died in care	1996	PortStephens
Male	Mature	Lemon Tree Passage	Unsuitable environment	Released	1996	PortStephens
Male	Mature	Lemon Tree Passage	Unsuitable environment	Died in care	1996	PortStephens
Male	Mature	Lemon Tree Passage	Unsuitable environment	Released	1996	PortStephens
Male	Mature	Tanilba Bay	Unsuitable environment	Died in care	1997	PortStephens
Male	Mature	Lemon Tree Passage	Unsuitable environment	Released	1999	PortStephens
Male	Mature	Tanilba Bay	Unsuitable environment	Released	2005	PortStephens
Male	Mature	Tanilba Bay	Unsuitable environment	Released	2005	PortStephens
Male	Mature	Taylors Beach	Unsuitable environment	Relocated	2005	PortStephens
Male	Mature	Taylors Beach	Unsuitable environment	Released	2005	PortStephens
Male	Mature	Anna Bay	Unsuitable environment	Died in care	2006	PortStephens
Male	Mature	One Mile	Unsuitable environment	Euthanased	2006	PortStephens
Male	Mature	Taylors Beach	Unsuitable environment	Relocated	2007	PortStephens
Male	Mature	Mallabula	Unsuitable environment	Died in care	2007	PortStephens
Male	Mature	Mallabula	Unsuitable environment	Euthanased	2007	PortStephens
Male	Mature	Salamander Bay	Unsuitable environment	Relocated	2007	PortStephens
Male	Mature	Salamander Bay	Unsuitable environment	Relocated	2007	PortStephens
Male	Mature	Salamander Bay	Unsuitable environment	Relocated	2007	PortStephens
Male	Mature	Mallabula	Unsuitable environment	Died in care	2008	PortStephens
Male	Mature	Mallabula	Unsuitable environment	Released	2009	PortStephens
Male	Mature	Mallabula	Unsuitable environment	Released	2009	PortStephens
Male	Mature	Mallabula	Unsuitable environment	Relocated	2009	PortStephens
Male	Mature	Salamander Bay	Unsuitable environment	Euthanased	2011	PortStephens
Male	Mature	Taylors Beach	Unsuitable environment	Died in care	2011	PortStephens
Male	Mature	One Mile	Unsuitable environment	Released	2012	PortStephens
Male	Mature	Lemon Tree Passage	Unsuitable environment	Released	2012	PortStephens
Male	Mature	Lemon Tree Passage	Unsuitable environment	Relocated	2012	PortStephens
Male	Mature	Shoal Bay	Unsuitable environment	Released	2012	PortStephens
Male	Mature	Salamander Bay	Unsuitable environment	Released	2012	PortStephens
Male	Mature	One Mile	Unsuitable environment	Euthanased	2013	PortStephens
Male	Mature	Lemon Tree Passage	Unsuitable environment	Euthanased	2013	PortStephens
Male	Mature	Tanilba Bay	Unsuitable environment	Euthanased	2013	PortStephens
Male	Mature	Salamander Bay	Unsuitable environment	Relocated	2013	PortStephens
Male	Mature	Salamander Bay	Unsuitable environment	Euthanased	2013	PortStephens
Male	Mature	One Mile	Unsuitable environment	Died in care	2014	PortStephens
Male	Mature	Soldiers Point	Unsuitable environment	Relocated	2015	PortStephens
Male	Mature	Nelson Bay	Unsuitable environment	Euthanased	2015	PortStephens
Male	Mature	Soldiers Point	Unsuitable environment	Relocated	2015	PortStephens
Male	Mature	Soldiers Point	Unsuitable environment	Relocated	2015	PortStephens
Male	Mature	Soldiers Point	Unsuitable environment	Released	2015	PortStephens
Male	Mature	Soldiers Point	Unsuitable environment	Relocated	2015	PortStephens
Male	Mature	Nelson Bay	Unsuitable environment	Released	2016	PortStephens
Male	Mature	Corlette	Unsuitable environment	Released	2016	PortStephens
Male	Mature	Nelson Bay	Unsuitable environment	Euthanased	2016	PortStephens
Male	Mature	One Mile	Unsuitable environment	Released	2017	PortStephens
Male	Mature	Corlette	Unsuitable environment	Released	2018	PortStephens
Male	Unknown	One Mile	Appeared healthy	Relocated	2005	PortStephens
Male	Unknown	Tanilba Bay	Disease	Released	1995	PortStephens
Male	Unknown	Anna Bay	Disease	Euthanased	1995	PortStephens
Male	Unknown	Salt Ash	Disease	Released	1995	PortStephens
Male	Unknown	Mallabula	Disease	Released	1996	PortStephens
Male	Unknown	Lemon Tree Passage	Disease	Euthanased	1997	PortStephens
Male	Unknown	Lemon Tree Passage	Disease	Released	2004	PortStephens
Male	Unknown	One Mile	Disease	Relocated	2011	PortStephens
Male	Unknown	Taylors Beach	Disease	Relocated	2018	PortStephens
Male	Unknown	Lemon Tree Passage	Dog	Relocated	1998	PortStephens
Male	Unknown	Tanilba Bay	Dog	Relocated	2005	PortStephens
Male	Unknown	Salt Ash	Fire	Released	1994	PortStephens
Male	Unknown	Tanilba Bay	Fire	Died in care	1995	PortStephens
Male	Unknown	Oyster Cove	Fire	Euthanased	2006	PortStephens
Male	Unknown	Nelson Bay	HBC	Died in care	1994	PortStephens
Male	Unknown	Lemon Tree Passage	HBC	Euthanased	1995	PortStephens
Male	Unknown	Anna Bay	HBC	Died in care	1995	PortStephens
Male	Unknown	Anna Bay	HBC	Died in care	1995	PortStephens
Male	Unknown	Salt Ash	HBC	Released	1999	PortStephens
Male	Unknown	Salt Ash	HBC	Released	2000	PortStephens
Male	Unknown	Mallabula	Unknown	Died in care	1995	PortStephens
Male	Unknown	Oyster Cove	Unknown	Released	1995	PortStephens
Male	Unknown	Boat Harbour	Unknown	Relocated	1997	PortStephens
Male	Unknown	Tanilba Bay	Unknown	Released	1997	PortStephens
Male	Unknown	Anna Bay	Unknown	Released	1998	PortStephens
Male	Unknown	Salamander Bay	Unknown	Relocated	2003	PortStephens
Male	Unknown	Salamander Bay	Unknown	Released	2008	PortStephens
Male	Unknown	Salamander Bay	Unknown	Released	2008	PortStephens
Male	Unknown	Lemon Tree Passage	Unsuitable environment	Died in care	1996	PortStephens
Male	Unknown	Anna Bay	Unsuitable environment	Relocated	1998	PortStephens
Male	Unknown	Lemon Tree Passage	Unsuitable environment	Released	1999	PortStephens
Male	Unknown	Lemon Tree Passage	Unsuitable environment	Relocated	1999	PortStephens
Male	Unknown	Soldiers Point	Unsuitable environment	Relocated	2001	PortStephens
Male	Unknown	Taylors Beach	Unsuitable environment	Euthanased	2002	PortStephens
Male	Unknown	Taylors Beach	Unsuitable environment	Relocated	2005	PortStephens
Male	Unknown	Tanilba Bay	Unsuitable environment	Relocated	2006	PortStephens
Male	Unknown	Mallabula	Unsuitable environment	Relocated	2009	PortStephens
Male	Unknown	Nelson Bay	Unsuitable environment	Relocated	2010	PortStephens
Male	Unknown	Soldiers Point	Unsuitable environment	Relocated	2012	PortStephens
Male	Unknown	One Mile	Unsuitable environment	Relocated	2014	PortStephens
Male	Unknown	Soldiers Point	Unsuitable environment	Relocated	2015	PortStephens
Female	Adult	Salamander Bay	Appeared healthy	Relocated	2005	PortStephens
Female	Adult	Taylors Beach	Appeared healthy	Relocated	2009	PortStephens
Female	Adult	One Mile	Appeared healthy	Released	2009	PortStephens
Female	Adult	Salamander Bay	Appeared healthy	Released	2010	PortStephens
Female	Adult	Salt Ash	Collared for tracking	Released	1995	PortStephens
Female	Adult	Salt Ash	Collared for tracking	Released	1995	PortStephens
Female	Adult	Bobs Farm	Collared for tracking	Relocated	2015	PortStephens
Female	Adult	Bobs Farm	Collared for tracking	Relocated	2016	PortStephens
Female	Adult	One Mile	Disease	Released	2007	PortStephens
Female	Adult	Lemon Tree Passage	Disease	Released	2017	PortStephens
Female	Adult	Nelson Bay	Disease	Released	2018	PortStephens
Female	Adult	Tanilba Bay	Disease	Released	1994	PortStephens
Female	Adult	Tanilba Bay	Disease	Released	1994	PortStephens
Female	Adult	Tanilba Bay	Disease	Released	1994	PortStephens
Female	Adult	Tanilba Bay	Disease	Died in care	1994	PortStephens
Female	Adult	Mallabula	Disease	Released	1995	PortStephens
Female	Adult	Tanilba Bay	Disease	Died in care	1996	PortStephens
Female	Adult	Tanilba Bay	Disease	Released	1996	PortStephens
Female	Adult	Lemon Tree Passage	Disease	Released	1996	PortStephens
Female	Adult	Salt Ash	Disease	Released	1996	PortStephens
Female	Adult	Mallabula	Disease	Released	1997	PortStephens
Female	Adult	Mallabula	Disease	Released	1997	PortStephens
Female	Adult	Lemon Tree Passage	Disease	Euthanased	1997	PortStephens
Female	Adult	Tanilba Bay	Disease	Euthanased	1997	PortStephens
Female	Adult	Salt Ash	Disease	Released	1998	PortStephens
Female	Adult	Lemon Tree Passage	Disease	Released	1998	PortStephens
Female	Adult	Lemon Tree Passage	Disease	Released	1998	PortStephens
Female	Adult	Tanilba Bay	Disease	Released	1999	PortStephens
Female	Adult	Lemon Tree Passage	Disease	Released	1999	PortStephens
Female	Adult	Tanilba Bay	Disease	Released	1999	PortStephens
Female	Adult	Lemon Tree Passage	Disease	Released	1999	PortStephens
Female	Adult	One Mile	Disease	Euthanased	1999	PortStephens
Female	Adult	Lemon Tree Passage	Disease	Released	1999	PortStephens
Female	Adult	Mallabula	Disease	Released	1999	PortStephens
Female	Adult	Salt Ash	Disease	Died in care	2000	PortStephens
Female	Adult	Tanilba Bay	Disease	Released	2000	PortStephens
Female	Adult	Anna Bay	Disease	Released	2000	PortStephens
Female	Adult	Salt Ash	Disease	Released	2000	PortStephens
Female	Adult	Lemon Tree Passage	Disease	Released	2001	PortStephens
Female	Adult	Lemon Tree Passage	Disease	Released	2001	PortStephens
Female	Adult	Tanilba Bay	Disease	Released	2002	PortStephens
Female	Adult	Lemon Tree Passage	Disease	Released	2002	PortStephens
Female	Adult	Tanilba Bay	Disease	Released	2002	PortStephens
Female	Adult	Mallabula	Disease	Released	2002	PortStephens
Female	Adult	Mallabula	Disease	Released	2002	PortStephens
Female	Adult	Salt Ash	Disease	Euthanased	2002	PortStephens
Female	Adult	Lemon Tree Passage	Disease	Released	2003	PortStephens
Female	Adult	Lemon Tree Passage	Disease	Released	2003	PortStephens
Female	Adult	Mallabula	Disease	Released	2003	PortStephens
Female	Adult	Mallabula	Disease	Released	2003	PortStephens
Female	Adult	Salt Ash	Disease	Released	2003	PortStephens
Female	Adult	Tanilba Bay	Disease	Released	2004	PortStephens
Female	Adult	Tanilba Bay	Disease	Released	2004	PortStephens
Female	Adult	One Mile	Disease	Released	2004	PortStephens
Female	Adult	Salt Ash	Disease	Died in care	2004	PortStephens
Female	Adult	One Mile	Disease	Died in care	2004	PortStephens
Female	Adult	One Mile	Disease	Released	2004	PortStephens
Female	Adult	One Mile	Disease	Released	2005	PortStephens
Female	Adult	One Mile	Disease	Released	2005	PortStephens
Female	Adult	Boat Harbour	Disease	Euthanased	2005	PortStephens
Female	Adult	One Mile	Disease	Released	2005	PortStephens
Female	Adult	Nelson Bay	Disease	Released	2005	PortStephens
Female	Adult	Lemon Tree Passage	Disease	Euthanased	2006	PortStephens
Female	Adult	Boat Harbour	Disease	Released	2006	PortStephens
Female	Adult	One Mile	Disease	Released	2006	PortStephens
Female	Adult	Salt Ash	Disease	Released	2006	PortStephens
Female	Adult	Oyster Cove	Disease	Euthanased	2006	PortStephens
Female	Adult	Anna Bay	Disease	Released	2006	PortStephens
Female	Adult	Tanilba Bay	Disease	Released	2006	PortStephens
Female	Adult	Tanilba Bay	Disease	Released	2006	PortStephens
Female	Adult	One Mile	Disease	Died in care	2007	PortStephens
Female	Adult	Lemon Tree Passage	Disease	Released	2007	PortStephens
Female	Adult	Lemon Tree Passage	Disease	Euthanased	2007	PortStephens
Female	Adult	One Mile	Disease	Released	2007	PortStephens
Female	Adult	Anna Bay	Disease	Released	2007	PortStephens
Female	Adult	Taylors Beach	Disease	DOA	2007	PortStephens
Female	Adult	Salt Ash	Disease	Euthanased	2007	PortStephens
Female	Adult	Anna Bay	Disease	Released	2007	PortStephens
Female	Adult	Anna Bay	Disease	Released	2008	PortStephens
Female	Adult	Nelson Bay	Disease	Died in care	2008	PortStephens
Female	Adult	Salt Ash	Disease	Released	2008	PortStephens
Female	Adult	Anna Bay	Disease	Released	2008	PortStephens
Female	Adult	Anna Bay	Disease	Released	2008	PortStephens
Female	Adult	Lemon Tree Passage	Disease	Released	2009	PortStephens
Female	Adult	Lemon Tree Passage	Disease	Released	2010	PortStephens
Female	Adult	One Mile	Disease	Euthanased	2010	PortStephens
Female	Adult	Anna Bay	Disease	Released	2010	PortStephens
Female	Adult	Salt Ash	Disease	Released	2010	PortStephens
Female	Adult	One Mile	Disease	Euthanased	2010	PortStephens
Female	Adult	Salamander Bay	Disease	Released	2010	PortStephens
Female	Adult	Anna Bay	Disease	Released	2010	PortStephens
Female	Adult	Anna Bay	Disease	Released	2010	PortStephens
Female	Adult	Tanilba Bay	Disease	Euthanased	2011	PortStephens
Female	Adult	Lemon Tree Passage	Disease	Euthanased	2011	PortStephens
Female	Adult	One Mile	Disease	Euthanased	2011	PortStephens
Female	Adult	Fingal Bay	Disease	Released	2011	PortStephens
Female	Adult	One Mile	Disease	Released	2012	PortStephens
Female	Adult	Lemon Tree Passage	Disease	Released	2012	PortStephens
Female	Adult	Mallabula	Disease	Released	2012	PortStephens
Female	Adult	Anna Bay	Disease	Released	2012	PortStephens
Female	Adult	One Mile	Disease	Released	2013	PortStephens
Female	Adult	Soldiers Point	Disease	Released	2013	PortStephens
Female	Adult	Soldiers Point	Disease	Euthanased	2013	PortStephens
Female	Adult	Salt Ash	Disease	Released	2013	PortStephens
Female	Adult	Salamander Bay	Disease	Euthanased	2013	PortStephens
Female	Adult	Soldiers Point	Disease	Relocated	2013	PortStephens
Female	Adult	Soldiers Point	Disease	Died in care	2013	PortStephens
Female	Adult	Soldiers Point	Disease	Euthanased	2013	PortStephens
Female	Adult	Salt Ash	Disease	Released	2013	PortStephens
Female	Adult	Shoal Bay	Disease	Released	2013	PortStephens
Female	Adult	Anna Bay	Disease	Euthanased	2013	PortStephens
Female	Adult	Soldiers Point	Disease	Released	2014	PortStephens
Female	Adult	Nelson Bay	Disease	Released	2014	PortStephens
Female	Adult	Soldiers Point	Disease	Released	2014	PortStephens
Female	Adult	Soldiers Point	Disease	Relocated	2015	PortStephens
Female	Adult	Mallabula	Disease	Euthanased	2015	PortStephens
Female	Adult	Nelson Bay	Disease	Died in care	2015	PortStephens
Female	Adult	Nelson Bay	Disease	Released	2015	PortStephens
Female	Adult	Nelson Bay	Disease	Released	2016	PortStephens
Female	Adult	Soldiers Point	Disease	Released	2016	PortStephens
Female	Adult	Salt Ash	Disease	Released	2016	PortStephens
Female	Adult	Lemon Tree Passage	Disease	Euthanased	2016	PortStephens
Female	Adult	Anna Bay	Disease	Released	2017	PortStephens
Female	Adult	Tanilba Bay	Disease	Euthanased	2017	PortStephens
Female	Adult	Anna Bay	Disease	Released	2017	PortStephens
Female	Adult	Anna Bay	Disease	Euthanased	2017	PortStephens
Female	Adult	Tanilba Bay	Disease	Released	2018	PortStephens
Female	Adult	Anna Bay	Disease	Released	2018	PortStephens
Female	Adult	Salamander Bay	Disease	Released	2018	PortStephens
Female	Adult	Mallabula	Disease	Released	2005	PortStephens
Female	Adult	Salamander Bay	Disease	Died in care	2005	PortStephens
Female	Adult	One Mile	Disease	Released	2012	PortStephens
Female	Adult	Salt Ash	Disease	Euthanased	2012	PortStephens
Female	Adult	Corlette	Disease	Released	2012	PortStephens
Female	Adult	Salamander Bay	Disease	Released	2013	PortStephens
Female	Adult	Anna Bay	Disease	Released	2013	PortStephens
Female	Adult	Anna Bay	Disease	Released	2014	PortStephens
Female	Adult	Soldiers Point	Disease	Released	2014	PortStephens
Female	Adult	One Mile	Disease	Euthanased	2002	PortStephens
Female	Adult	Salamander Bay	Disease	Died in care	2006	PortStephens
Female	Adult	Shoal Bay	Disease	Relocated	2014	PortStephens
Female	Adult	Lemon Tree Passage	Disease	Released	1996	PortStephens
Female	Adult	Lemon Tree Passage	Disease	Released	2007	PortStephens
Female	Adult	Soldiers Point	Dog	Released	2011	PortStephens
Female	Adult	Tanilba Bay	Dog	Released	2005	PortStephens
Female	Adult	Lemon Tree Passage	Dog	Released	2009	PortStephens
Female	Adult	Corlette	Dog	Relocated	2012	PortStephens
Female	Adult	Salt Ash	Dog	Released	1994	PortStephens
Female	Adult	Tanilba Bay	Dog	Died in care	1995	PortStephens
Female	Adult	Tanilba Bay	Dog	Released	1995	PortStephens
Female	Adult	Lemon Tree Passage	Dog	Released	1996	PortStephens
Female	Adult	Tanilba Bay	Dog	Died in care	1997	PortStephens
Female	Adult	Salt Ash	Dog	Released	1997	PortStephens
Female	Adult	Anna Bay	Dog	Released	1999	PortStephens
Female	Adult	Salt Ash	Dog	Died in care	2001	PortStephens
Female	Adult	Salt Ash	Dog	Euthanased	2001	PortStephens
Female	Adult	Salt Ash	Dog	Released	2002	PortStephens
Female	Adult	Mallabula	Dog	Released	2003	PortStephens
Female	Adult	Mallabula	Dog	Relocated	2003	PortStephens
Female	Adult	Tanilba Bay	Dog	Relocated	2003	PortStephens
Female	Adult	Mallabula	Dog	Died in care	2004	PortStephens
Female	Adult	Anna Bay	Dog	Released	2004	PortStephens
Female	Adult	Anna Bay	Dog	Released	2004	PortStephens
Female	Adult	Boat Harbour	Dog	Relocated	2004	PortStephens
Female	Adult	Anna Bay	Dog	Released	2004	PortStephens
Female	Adult	Tanilba Bay	Dog	Euthanased	2006	PortStephens
Female	Adult	Anna Bay	Dog	Died in care	2006	PortStephens
Female	Adult	Salamander Bay	Dog	Released	2007	PortStephens
Female	Adult	One Mile	Dog	Released	2007	PortStephens
Female	Adult	Lemon Tree Passage	Dog	Died in care	2008	PortStephens
Female	Adult	Salamander Bay	Dog	Died in care	2010	PortStephens
Female	Adult	Anna Bay	Dog	Released	2012	PortStephens
Female	Adult	Salt Ash	Dog	Died in care	2014	PortStephens
Female	Adult	Salamander Bay	Dog	Released	2015	PortStephens
Female	Adult	Mallabula	Dog	Released	2016	PortStephens
Female	Adult	Mallabula	Dog	Died in care	2017	PortStephens
Female	Adult	Salt Ash	Dog	Euthanased	2001	PortStephens
Female	Adult	Boat Harbour	Dog	Released	2002	PortStephens
Female	Adult	Boat Harbour	Dog	Relocated	2002	PortStephens
Female	Adult	Boat Harbour	Dog	Released	2002	PortStephens
Female	Adult	Boat Harbour	Dog	Released	2002	PortStephens
Female	Adult	Anna Bay	Dog	Released	2003	PortStephens
Female	Adult	Anna Bay	Dog	Released	2003	PortStephens
Female	Adult	One Mile	Dog	Relocated	2004	PortStephens
Female	Adult	Anna Bay	Dog	Relocated	2006	PortStephens
Female	Adult	Anna Bay	Dog	Relocated	2007	PortStephens
Female	Adult	Salamander Bay	Dog	Released	2017	PortStephens
Female	Adult	One Mile	Dog	Released	2002	PortStephens
Female	Adult	Lemon Tree Passage	Dog	Released	2009	PortStephens
Female	Adult	Boat Harbour	Dog	Relocated	2012	PortStephens
Female	Adult	Shoal Bay	Dog	Relocated	2013	PortStephens
Female	Adult	Anna Bay	Fire	Euthanased	2007	PortStephens
Female	Adult	Salt Ash	Fire	Released	1994	PortStephens
Female	Adult	Salt Ash	Fire	Released	1994	PortStephens
Female	Adult	Salt Ash	Fire	Released	1994	PortStephens
Female	Adult	Salt Ash	Fire	Released	1994	PortStephens
Female	Adult	Tanilba Bay	Fire	Released	1995	PortStephens
Female	Adult	Salamander Bay	Fire	Released	2003	PortStephens
Female	Adult	Salamander Bay	Fire	Released	2003	PortStephens
Female	Adult	Salamander Bay	Fire	Released	2003	PortStephens
Female	Adult	Salamander Bay	Fire	Euthanased	2005	PortStephens
Female	Adult	Salt Ash	Fire	Released	2007	PortStephens
Female	Adult	Salt Ash	Fire	Released	2007	PortStephens
Female	Adult	Lemon Tree Passage	Harassed by humans	Euthanased	2012	PortStephens
Female	Adult	Nelson Bay	Harassed by humans	Released	2012	PortStephens
Female	Adult	One Mile	Harassed by humans	Relocated	2005	PortStephens
Female	Adult	Lemon Tree Passage	Harassed by humans	Relocated	2011	PortStephens
Female	Adult	Anna Bay	HBC	Released	1995	PortStephens
Female	Adult	Salt Ash	HBC	Euthanased	1995	PortStephens
Female	Adult	Salt Ash	HBC	Released	1995	PortStephens
Female	Adult	Salt Ash	HBC	Released	1996	PortStephens
Female	Adult	Salt Ash	HBC	Released	1997	PortStephens
Female	Adult	Lemon Tree Passage	HBC	Released	1997	PortStephens
Female	Adult	Anna Bay	HBC	Released	1997	PortStephens
Female	Adult	Anna Bay	HBC	Released	1999	PortStephens
Female	Adult	Taylors Beach	HBC	Died in care	2001	PortStephens
Female	Adult	Tanilba Bay	HBC	Euthanased	2003	PortStephens
Female	Adult	Bobs Farm	HBC	Died in care	2004	PortStephens
Female	Adult	Salt Ash	HBC	Released	2004	PortStephens
Female	Adult	Salt Ash	HBC	Euthanased	2004	PortStephens
Female	Adult	Salt Ash	HBC	Died in care	2004	PortStephens
Female	Adult	One Mile	HBC	Released	2005	PortStephens
Female	Adult	Salt Ash	HBC	Released	2006	PortStephens
Female	Adult	Anna Bay	HBC	DOA	2006	PortStephens
Female	Adult	Lemon Tree Passage	HBC	Released	2006	PortStephens
Female	Adult	Tanilba Bay	HBC	Released	2006	PortStephens
Female	Adult	Taylors Beach	HBC	Died in care	2006	PortStephens
Female	Adult	Anna Bay	HBC	Released	2006	PortStephens
Female	Adult	Anna Bay	HBC	Released	2006	PortStephens
Female	Adult	One Mile	HBC	Died in care	2006	PortStephens
Female	Adult	One Mile	HBC	Released	2007	PortStephens
Female	Adult	Anna Bay	HBC	Released	2007	PortStephens
Female	Adult	Anna Bay	HBC	Died in care	2007	PortStephens
Female	Adult	Anna Bay	HBC	Released	2007	PortStephens
Female	Adult	Anna Bay	HBC	Released	2008	PortStephens
Female	Adult	Lemon Tree Passage	HBC	Released	2008	PortStephens
Female	Adult	Taylors Beach	HBC	Died in care	2008	PortStephens
Female	Adult	Anna Bay	HBC	DOA	2008	PortStephens
Female	Adult	Nelson Bay	HBC	Released	2009	PortStephens
Female	Adult	One Mile	HBC	Released	2009	PortStephens
Female	Adult	Salamander Bay	HBC	Euthanased	2009	PortStephens
Female	Adult	One Mile	HBC	Released	2010	PortStephens
Female	Adult	Tanilba Bay	HBC	Died in care	2010	PortStephens
Female	Adult	Anna Bay	HBC	Released	2010	PortStephens
Female	Adult	Salt Ash	HBC	Released	2010	PortStephens
Female	Adult	Nelson Bay	HBC	Released	2011	PortStephens
Female	Adult	One Mile	HBC	Died in care	2011	PortStephens
Female	Adult	Anna Bay	HBC	Released	2011	PortStephens
Female	Adult	Bobs Farm	HBC	Died in care	2011	PortStephens
Female	Adult	Salt Ash	HBC	Released	2012	PortStephens
Female	Adult	Anna Bay	HBC	Died in care	2012	PortStephens
Female	Adult	One Mile	HBC	Released	2012	PortStephens
Female	Adult	Salamander Bay	HBC	Released	2012	PortStephens
Female	Adult	Anna Bay	HBC	Relocated	2012	PortStephens
Female	Adult	Taylors Beach	HBC	Released	2012	PortStephens
Female	Adult	Salamander Bay	HBC	Released	2013	PortStephens
Female	Adult	Bobs Farm	HBC	Released	2013	PortStephens
Female	Adult	Salamander Bay	HBC	Euthanased	2013	PortStephens
Female	Adult	Taylors Beach	HBC	Died in care	2013	PortStephens
Female	Adult	Corlette	HBC	Euthanased	2013	PortStephens
Female	Adult	Soldiers Point	HBC	Euthanased	2013	PortStephens
Female	Adult	One Mile	HBC	Died in care	2013	PortStephens
Female	Adult	Taylors Beach	HBC	Released	2014	PortStephens
Female	Adult	Salamander Bay	HBC	Released	2014	PortStephens
Female	Adult	Tanilba Bay	HBC	Released	2014	PortStephens
Female	Adult	Anna Bay	HBC	Released	2014	PortStephens
Female	Adult	Salamander Bay	HBC	Released	2014	PortStephens
Female	Adult	Salt Ash	HBC	Euthanased	2015	PortStephens
Female	Adult	One Mile	HBC	Released	2016	PortStephens
Female	Adult	Taylors Beach	HBC	Died in care	2016	PortStephens
Female	Adult	Anna Bay	HBC	Died in care	2016	PortStephens
Female	Adult	Boat Harbour	HBC	Died in care	2016	PortStephens
Female	Adult	Lemon Tree Passage	HBC	Released	2016	PortStephens
Female	Adult	Nelson Bay	HBC	Released	2016	PortStephens
Female	Adult	Mallabula	HBC	Released	2016	PortStephens
Female	Adult	Anna Bay	HBC	Released	2017	PortStephens
Female	Adult	One Mile	HBC	Euthanased	2017	PortStephens
Female	Adult	Corlette	HBC	In Care	2017	PortStephens
Female	Adult	Anna Bay	HBC	Released	2012	PortStephens
Female	Adult	Salt Ash	HBC	Died in care	2007	PortStephens
Female	Adult	Salt Ash	Unknown	Died in care	1996	PortStephens
Female	Adult	Mallabula	Unknown	Released	1997	PortStephens
Female	Adult	Anna Bay	Unknown	Released	1997	PortStephens
Female	Adult	Salt Ash	Unknown	Died in care	1997	PortStephens
Female	Adult	Lemon Tree Passage	Unknown	Released	1999	PortStephens
Female	Adult	Salt Ash	Unknown	Released	1999	PortStephens
Female	Adult	Taylors Beach	Unknown	Released	2003	PortStephens
Female	Adult	Anna Bay	Unknown	Relocated	2005	PortStephens
Female	Adult	Nelson Bay	Unknown	Relocated	2005	PortStephens
Female	Adult	Taylors Beach	Unknown	Relocated	2005	PortStephens
Female	Adult	Anna Bay	Unknown	Died in care	2005	PortStephens
Female	Adult	One Mile	Unknown	Euthanased	2006	PortStephens
Female	Adult	Boat Harbour	Unknown	Released	2006	PortStephens
Female	Adult	Salamander Bay	Unknown	Released	2006	PortStephens
Female	Adult	Salamander Bay	Unknown	Relocated	2006	PortStephens
Female	Adult	Salamander Bay	Unknown	Relocated	2006	PortStephens
Female	Adult	Anna Bay	Unknown	Released	2007	PortStephens
Female	Adult	One Mile	Unknown	Released	2007	PortStephens
Female	Adult	Salamander Bay	Unknown	Relocated	2007	PortStephens
Female	Adult	Anna Bay	Unknown	Relocated	2008	PortStephens
Female	Adult	Soldiers Point	Unknown	Relocated	2008	PortStephens
Female	Adult	Anna Bay	Unknown	Relocated	2008	PortStephens
Female	Adult	Anna Bay	Unknown	Released	2008	PortStephens
Female	Adult	Anna Bay	Unknown	Released	2008	PortStephens
Female	Adult	Nelson Bay	Unknown	Relocated	2009	PortStephens
Female	Adult	Anna Bay	Unknown	Relocated	2009	PortStephens
Female	Adult	Salt Ash	Unknown	Euthanased	2009	PortStephens
Female	Adult	Salamander Bay	Unknown	Relocated	2009	PortStephens
Female	Adult	Taylors Beach	Unknown	Relocated	2009	PortStephens
Female	Adult	Nelson Bay	Unknown	Relocated	2009	PortStephens
Female	Adult	Salamander Bay	Unknown	Relocated	2009	PortStephens
Female	Adult	Nelson Bay	Unknown	Released	2009	PortStephens
Female	Adult	Anna Bay	Unknown	Relocated	2009	PortStephens
Female	Adult	Salt Ash	Unknown	Released	2010	PortStephens
Female	Adult	One Mile	Unknown	Released	2010	PortStephens
Female	Adult	Anna Bay	Unknown	Relocated	2010	PortStephens
Female	Adult	One Mile	Unknown	Released	2010	PortStephens
Female	Adult	Salt Ash	Unknown	Died in care	2010	PortStephens
Female	Adult	One Mile	Unknown	Relocated	2011	PortStephens
Female	Adult	Anna Bay	Unknown	Relocated	2014	PortStephens
Female	Adult	One Mile	Unsuitable environment	Released	2005	PortStephens
Female	Adult	One Mile	Unsuitable environment	Released	2005	PortStephens
Female	Adult	Boat Harbour	Unsuitable environment	Relocated	2011	PortStephens
Female	Adult	Anna Bay	Unsuitable environment	Released	2013	PortStephens
Female	Adult	Nelson Bay	Unsuitable environment	Relocated	1995	PortStephens
Female	Adult	Nelson Bay	Unsuitable environment	Relocated	1995	PortStephens
Female	Adult	Salt Ash	Unsuitable environment	Released	1996	PortStephens
Female	Adult	Nelson Bay	Unsuitable environment	Relocated	1996	PortStephens
Female	Adult	Nelson Bay	Unsuitable environment	Relocated	1996	PortStephens
Female	Adult	Anna Bay	Unsuitable environment	Released	1997	PortStephens
Female	Adult	Tanilba Bay	Unsuitable environment	Released	1997	PortStephens
Female	Adult	Mallabula	Unsuitable environment	Released	1998	PortStephens
Female	Adult	Salt Ash	Unsuitable environment	Relocated	1998	PortStephens
Female	Adult	Salt Ash	Unsuitable environment	Euthanased	1998	PortStephens
Female	Adult	Anna Bay	Unsuitable environment	Relocated	1999	PortStephens
Female	Adult	Boat Harbour	Unsuitable environment	Relocated	1999	PortStephens
Female	Adult	Anna Bay	Unsuitable environment	Euthanased	1999	PortStephens
Female	Adult	Lemon Tree Passage	Unsuitable environment	Relocated	1999	PortStephens
Female	Adult	Salamander Bay	Unsuitable environment	Released	1999	PortStephens
Female	Adult	Anna Bay	Unsuitable environment	Released	2000	PortStephens
Female	Adult	Tanilba Bay	Unsuitable environment	Released	2001	PortStephens
Female	Adult	Fishermans Bay	Unsuitable environment	Released	2001	PortStephens
Female	Adult	Nelson Bay	Unsuitable environment	Relocated	2001	PortStephens
Female	Adult	Anna Bay	Unsuitable environment	Released	2001	PortStephens
Female	Adult	Nelson Bay	Unsuitable environment	Relocated	2002	PortStephens
Female	Adult	Anna Bay	Unsuitable environment	Relocated	2002	PortStephens
Female	Adult	One Mile	Unsuitable environment	Relocated	2002	PortStephens
Female	Adult	One Mile	Unsuitable environment	Relocated	2002	PortStephens
Female	Adult	Anna Bay	Unsuitable environment	Released	2002	PortStephens
Female	Adult	Taylors Beach	Unsuitable environment	Released	2002	PortStephens
Female	Adult	Salamander Bay	Unsuitable environment	Released	2002	PortStephens
Female	Adult	Corlette	Unsuitable environment	Released	2003	PortStephens
Female	Adult	One Mile	Unsuitable environment	Euthanased	2003	PortStephens
Female	Adult	Anna Bay	Unsuitable environment	Released	2003	PortStephens
Female	Adult	Boat Harbour	Unsuitable environment	Released	2004	PortStephens
Female	Adult	Anna Bay	Unsuitable environment	Released	2004	PortStephens
Female	Adult	Salt Ash	Unsuitable environment	Euthanased	2004	PortStephens
Female	Adult	Lemon Tree Passage	Unsuitable environment	Released	2004	PortStephens
Female	Adult	Salamander Bay	Unsuitable environment	Relocated	2004	PortStephens
Female	Adult	One Mile	Unsuitable environment	Relocated	2004	PortStephens
Female	Adult	Mallabula	Unsuitable environment	Euthanased	2004	PortStephens
Female	Adult	Taylors Beach	Unsuitable environment	Released	2004	PortStephens
Female	Adult	Anna Bay	Unsuitable environment	Released	2004	PortStephens
Female	Adult	Salt Ash	Unsuitable environment	Released	2004	PortStephens
Female	Adult	Salt Ash	Unsuitable environment	Released	2005	PortStephens
Female	Adult	Tanilba Bay	Unsuitable environment	Released	2005	PortStephens
Female	Adult	Salamander Bay	Unsuitable environment	Released	2005	PortStephens
Female	Adult	Anna Bay	Unsuitable environment	Relocated	2005	PortStephens
Female	Adult	Salamander Bay	Unsuitable environment	Relocated	2005	PortStephens
Female	Adult	Boat Harbour	Unsuitable environment	Released	2005	PortStephens
Female	Adult	Soldiers Point	Unsuitable environment	Released	2005	PortStephens
Female	Adult	Oyster Cove	Unsuitable environment	Released	2005	PortStephens
Female	Adult	Salamander Bay	Unsuitable environment	Released	2005	PortStephens
Female	Adult	Tanilba Bay	Unsuitable environment	Released	2005	PortStephens
Female	Adult	One Mile	Unsuitable environment	Relocated	2005	PortStephens
Female	Adult	One Mile	Unsuitable environment	Relocated	2005	PortStephens
Female	Adult	Salamander Bay	Unsuitable environment	Relocated	2005	PortStephens
Female	Adult	Salt Ash	Unsuitable environment	Relocated	2005	PortStephens
Female	Adult	One Mile	Unsuitable environment	Died in care	2006	PortStephens
Female	Adult	Tanilba Bay	Unsuitable environment	Relocated	2006	PortStephens
Female	Adult	Salamander Bay	Unsuitable environment	Relocated	2006	PortStephens
Female	Adult	Boat Harbour	Unsuitable environment	Relocated	2006	PortStephens
Female	Adult	Boat Harbour	Unsuitable environment	Relocated	2006	PortStephens
Female	Adult	Boat Harbour	Unsuitable environment	Relocated	2006	PortStephens
Female	Adult	Anna Bay	Unsuitable environment	Released	2006	PortStephens
Female	Adult	Soldiers Point	Unsuitable environment	Relocated	2006	PortStephens
Female	Adult	Anna Bay	Unsuitable environment	Relocated	2006	PortStephens
Female	Adult	Salamander Bay	Unsuitable environment	Relocated	2006	PortStephens
Female	Adult	Salamander Bay	Unsuitable environment	Released	2006	PortStephens
Female	Adult	Anna Bay	Unsuitable environment	Relocated	2006	PortStephens
Female	Adult	Salamander Bay	Unsuitable environment	Released	2006	PortStephens
Female	Adult	Anna Bay	Unsuitable environment	Relocated	2006	PortStephens
Female	Adult	Nelson Bay	Unsuitable environment	Relocated	2006	PortStephens
Female	Adult	Nelson Bay	Unsuitable environment	Relocated	2006	PortStephens
Female	Adult	Corlette	Unsuitable environment	Relocated	2006	PortStephens
Female	Adult	Anna Bay	Unsuitable environment	Died in care	2006	PortStephens
Female	Adult	One Mile	Unsuitable environment	Released	2006	PortStephens
Female	Adult	Lemon Tree Passage	Unsuitable environment	Died in care	2007	PortStephens
Female	Adult	Salamander Bay	Unsuitable environment	Relocated	2007	PortStephens
Female	Adult	Salt Ash	Unsuitable environment	Released	2007	PortStephens
Female	Adult	Anna Bay	Unsuitable environment	Released	2007	PortStephens
Female	Adult	Shoal Bay	Unsuitable environment	Released	2007	PortStephens
Female	Adult	Lemon Tree Passage	Unsuitable environment	Released	2007	PortStephens
Female	Adult	Anna Bay	Unsuitable environment	Released	2007	PortStephens
Female	Adult	Anna Bay	Unsuitable environment	Released	2007	PortStephens
Female	Adult	Boat Harbour	Unsuitable environment	Relocated	2007	PortStephens
Female	Adult	Anna Bay	Unsuitable environment	Relocated	2007	PortStephens
Female	Adult	Anna Bay	Unsuitable environment	Relocated	2007	PortStephens
Female	Adult	Mallabula	Unsuitable environment	Released	2007	PortStephens
Female	Adult	Nelson Bay	Unsuitable environment	Released	2007	PortStephens
Female	Adult	Boat Harbour	Unsuitable environment	Released	2008	PortStephens
Female	Adult	Corlette	Unsuitable environment	Relocated	2008	PortStephens
Female	Adult	Lemon Tree Passage	Unsuitable environment	Relocated	2008	PortStephens
Female	Adult	Anna Bay	Unsuitable environment	Released	2008	PortStephens
Female	Adult	Soldiers Point	Unsuitable environment	Relocated	2008	PortStephens
Female	Adult	Soldiers Point	Unsuitable environment	Released	2008	PortStephens
Female	Adult	Lemon Tree Passage	Unsuitable environment	Self release	2008	PortStephens
Female	Adult	Mallabula	Unsuitable environment	Released	2008	PortStephens
Female	Adult	Anna Bay	Unsuitable environment	Relocated	2008	PortStephens
Female	Adult	Salamander Bay	Unsuitable environment	Relocated	2008	PortStephens
Female	Adult	Boat Harbour	Unsuitable environment	Relocated	2008	PortStephens
Female	Adult	Corlette	Unsuitable environment	Relocated	2009	PortStephens
Female	Adult	Fingal Bay	Unsuitable environment	Relocated	2009	PortStephens
Female	Adult	Nelson Bay	Unsuitable environment	Relocated	2009	PortStephens
Female	Adult	Nelson Bay	Unsuitable environment	Relocated	2009	PortStephens
Female	Adult	Anna Bay	Unsuitable environment	Released	2010	PortStephens
Female	Adult	Anna Bay	Unsuitable environment	Released	2010	PortStephens
Female	Adult	Anna Bay	Unsuitable environment	Released	2010	PortStephens
Female	Adult	Salamander Bay	Unsuitable environment	Released	2010	PortStephens
Female	Adult	Anna Bay	Unsuitable environment	Released	2010	PortStephens
Female	Adult	Taylors Beach	Unsuitable environment	Relocated	2010	PortStephens
Female	Adult	Lemon Tree Passage	Unsuitable environment	Released	2010	PortStephens
Female	Adult	Soldiers Point	Unsuitable environment	Relocated	2010	PortStephens
Female	Adult	Boat Harbour	Unsuitable environment	Relocated	2010	PortStephens
Female	Adult	Salamander Bay	Unsuitable environment	Relocated	2010	PortStephens
Female	Adult	One Mile	Unsuitable environment	Released	2010	PortStephens
Female	Adult	Salamander Bay	Unsuitable environment	Relocated	2010	PortStephens
Female	Adult	Salamander Bay	Unsuitable environment	Relocated	2010	PortStephens
Female	Adult	Salamander Bay	Unsuitable environment	Released	2011	PortStephens
Female	Adult	Anna Bay	Unsuitable environment	Released	2011	PortStephens
Female	Adult	Lemon Tree Passage	Unsuitable environment	Released	2011	PortStephens
Female	Adult	Anna Bay	Unsuitable environment	Euthanased	2011	PortStephens
Female	Adult	Anna Bay	Unsuitable environment	Relocated	2011	PortStephens
Female	Adult	One Mile	Unsuitable environment	Euthanased	2011	PortStephens
Female	Adult	Mallabula	Unsuitable environment	Died in care	2011	PortStephens
Female	Adult	Salamander Bay	Unsuitable environment	Relocated	2011	PortStephens
Female	Adult	Salamander Bay	Unsuitable environment	Relocated	2011	PortStephens
Female	Adult	Salamander Bay	Unsuitable environment	Relocated	2011	PortStephens
Female	Adult	Salamander Bay	Unsuitable environment	Released	2011	PortStephens
Female	Adult	Corlette	Unsuitable environment	Relocated	2011	PortStephens
Female	Adult	Nelson Bay	Unsuitable environment	Released	2011	PortStephens
Female	Adult	Lemon Tree Passage	Unsuitable environment	Relocated	2011	PortStephens
Female	Adult	Anna Bay	Unsuitable environment	Relocated	2011	PortStephens
Female	Adult	Anna Bay	Unsuitable environment	Relocated	2011	PortStephens
Female	Adult	Corlette	Unsuitable environment	Relocated	2011	PortStephens
Female	Adult	Salamander Bay	Unsuitable environment	Relocated	2011	PortStephens
Female	Adult	Salamander Bay	Unsuitable environment	Released	2011	PortStephens
Female	Adult	Salamander Bay	Unsuitable environment	Released	2011	PortStephens
Female	Adult	Salamander Bay	Unsuitable environment	Relocated	2011	PortStephens
Female	Adult	Boat Harbour	Unsuitable environment	Released	2011	PortStephens
Female	Adult	Salamander Bay	Unsuitable environment	Relocated	2011	PortStephens
Female	Adult	Anna Bay	Unsuitable environment	Relocated	2011	PortStephens
Female	Adult	Salamander Bay	Unsuitable environment	Relocated	2011	PortStephens
Female	Adult	Salamander Bay	Unsuitable environment	Relocated	2011	PortStephens
Female	Adult	Salamander Bay	Unsuitable environment	Released	2012	PortStephens
Female	Adult	Boat Harbour	Unsuitable environment	Relocated	2012	PortStephens
Female	Adult	Boat Harbour	Unsuitable environment	Released	2012	PortStephens
Female	Adult	Anna Bay	Unsuitable environment	Relocated	2012	PortStephens
Female	Adult	Salamander Bay	Unsuitable environment	Released	2012	PortStephens
Female	Adult	Salamander Bay	Unsuitable environment	Released	2012	PortStephens
Female	Adult	Salamander Bay	Unsuitable environment	Relocated	2012	PortStephens
Female	Adult	Anna Bay	Unsuitable environment	Released	2012	PortStephens
Female	Adult	Soldiers Point	Unsuitable environment	Relocated	2012	PortStephens
Female	Adult	Salamander Bay	Unsuitable environment	Relocated	2012	PortStephens
Female	Adult	Salamander Bay	Unsuitable environment	Relocated	2012	PortStephens
Female	Adult	Anna Bay	Unsuitable environment	Relocated	2012	PortStephens
Female	Adult	Soldiers Point	Unsuitable environment	Relocated	2012	PortStephens
Female	Adult	Corlette	Unsuitable environment	Relocated	2012	PortStephens
Female	Adult	Salamander Bay	Unsuitable environment	Relocated	2012	PortStephens
Female	Adult	Soldiers Point	Unsuitable environment	Relocated	2012	PortStephens
Female	Adult	Taylors Beach	Unsuitable environment	Released	2012	PortStephens
Female	Adult	Salamander Bay	Unsuitable environment	Relocated	2012	PortStephens
Female	Adult	Salamander Bay	Unsuitable environment	Relocated	2012	PortStephens
Female	Adult	Corlette	Unsuitable environment	Relocated	2012	PortStephens
Female	Adult	Corlette	Unsuitable environment	Relocated	2012	PortStephens
Female	Adult	Salamander Bay	Unsuitable environment	Relocated	2012	PortStephens
Female	Adult	Corlette	Unsuitable environment	Released	2012	PortStephens
Female	Adult	Fingal Bay	Unsuitable environment	Relocated	2012	PortStephens
Female	Adult	Corlette	Unsuitable environment	Relocated	2012	PortStephens
Female	Adult	Corlette	Unsuitable environment	Relocated	2012	PortStephens
Female	Adult	Soldiers Point	Unsuitable environment	Relocated	2013	PortStephens
Female	Adult	Corlette	Unsuitable environment	Relocated	2013	PortStephens
Female	Adult	Nelson Bay	Unsuitable environment	Relocated	2013	PortStephens
Female	Adult	Salamander Bay	Unsuitable environment	Relocated	2013	PortStephens
Female	Adult	Soldiers Point	Unsuitable environment	Relocated	2013	PortStephens
Female	Adult	Nelson Bay	Unsuitable environment	Released	2013	PortStephens
Female	Adult	Lemon Tree Passage	Unsuitable environment	Released	2013	PortStephens
Female	Adult	Corlette	Unsuitable environment	Relocated	2013	PortStephens
Female	Adult	Salamander Bay	Unsuitable environment	Released	2013	PortStephens
Female	Adult	Salamander Bay	Unsuitable environment	Relocated	2013	PortStephens
Female	Adult	Taylors Beach	Unsuitable environment	Released	2013	PortStephens
Female	Adult	One Mile	Unsuitable environment	Released	2013	PortStephens
Female	Adult	Salamander Bay	Unsuitable environment	Relocated	2013	PortStephens
Female	Adult	Nelson Bay	Unsuitable environment	Relocated	2013	PortStephens
Female	Adult	Nelson Bay	Unsuitable environment	Relocated	2013	PortStephens
Female	Adult	Soldiers Point	Unsuitable environment	Relocated	2013	PortStephens
Female	Adult	Salamander Bay	Unsuitable environment	Relocated	2013	PortStephens
Female	Adult	Salamander Bay	Unsuitable environment	Relocated	2013	PortStephens
Female	Adult	Salamander Bay	Unsuitable environment	Released	2013	PortStephens
Female	Adult	Nelson Bay	Unsuitable environment	Relocated	2013	PortStephens
Female	Adult	Salamander Bay	Unsuitable environment	Relocated	2013	PortStephens
Female	Adult	Salamander Bay	Unsuitable environment	Relocated	2013	PortStephens
Female	Adult	Salamander Bay	Unsuitable environment	Released	2013	PortStephens
Female	Adult	Salamander Bay	Unsuitable environment	Relocated	2013	PortStephens
Female	Adult	Salamander Bay	Unsuitable environment	Relocated	2013	PortStephens
Female	Adult	Salamander Bay	Unsuitable environment	Relocated	2013	PortStephens
Female	Adult	Salamander Bay	Unsuitable environment	Relocated	2013	PortStephens
Female	Adult	Shoal Bay	Unsuitable environment	Relocated	2013	PortStephens
Female	Adult	Corlette	Unsuitable environment	Relocated	2013	PortStephens
Female	Adult	Salamander Bay	Unsuitable environment	Relocated	2013	PortStephens
Female	Adult	One Mile	Unsuitable environment	Released	2014	PortStephens
Female	Adult	Salamander Bay	Unsuitable environment	Released	2014	PortStephens
Female	Adult	Soldiers Point	Unsuitable environment	Relocated	2014	PortStephens
Female	Adult	Corlette	Unsuitable environment	Relocated	2014	PortStephens
Female	Adult	Salamander Bay	Unsuitable environment	Relocated	2014	PortStephens
Female	Adult	Shoal Bay	Unsuitable environment	Relocated	2014	PortStephens
Female	Adult	Salamander Bay	Unsuitable environment	Relocated	2014	PortStephens
Female	Adult	Nelson Bay	Unsuitable environment	Relocated	2014	PortStephens
Female	Adult	Salamander Bay	Unsuitable environment	Relocated	2014	PortStephens
Female	Adult	Salamander Bay	Unsuitable environment	Relocated	2014	PortStephens
Female	Adult	Corlette	Unsuitable environment	Relocated	2014	PortStephens
Female	Adult	Salamander Bay	Unsuitable environment	Relocated	2014	PortStephens
Female	Adult	Taylors Beach	Unsuitable environment	Relocated	2014	PortStephens
Female	Adult	Corlette	Unsuitable environment	Relocated	2014	PortStephens
Female	Adult	Soldiers Point	Unsuitable environment	Relocated	2014	PortStephens
Female	Adult	Taylors Beach	Unsuitable environment	Released	2014	PortStephens
Female	Adult	Corlette	Unsuitable environment	Released	2014	PortStephens
Female	Adult	Salamander Bay	Unsuitable environment	Relocated	2014	PortStephens
Female	Adult	Nelson Bay	Unsuitable environment	Relocated	2014	PortStephens
Female	Adult	Shoal Bay	Unsuitable environment	Released	2014	PortStephens
Female	Adult	Anna Bay	Unsuitable environment	Released	2014	PortStephens
Female	Adult	Salamander Bay	Unsuitable environment	Relocated	2014	PortStephens
Female	Adult	Lemon Tree Passage	Unsuitable environment	Released	2014	PortStephens
Female	Adult	Lemon Tree Passage	Unsuitable environment	Released	2014	PortStephens
Female	Adult	Salamander Bay	Unsuitable environment	Relocated	2015	PortStephens
Female	Adult	Shoal Bay	Unsuitable environment	Relocated	2015	PortStephens
Female	Adult	Lemon Tree Passage	Unsuitable environment	Released	2015	PortStephens
Female	Adult	Salamander Bay	Unsuitable environment	Relocated	2015	PortStephens
Female	Adult	One Mile	Unsuitable environment	Released	2015	PortStephens
Female	Adult	Salamander Bay	Unsuitable environment	Released	2015	PortStephens
Female	Adult	Salamander Bay	Unsuitable environment	Relocated	2015	PortStephens
Female	Adult	Salamander Bay	Unsuitable environment	Released	2015	PortStephens
Female	Adult	Salamander Bay	Unsuitable environment	Relocated	2015	PortStephens
Female	Adult	Salamander Bay	Unsuitable environment	Released	2015	PortStephens
Female	Adult	Corlette	Unsuitable environment	Relocated	2015	PortStephens
Female	Adult	Bobs Farm	Unsuitable environment	Relocated	2015	PortStephens
Female	Adult	Corlette	Unsuitable environment	Released	2015	PortStephens
Female	Adult	Bobs Farm	Unsuitable environment	Released	2015	PortStephens
Female	Adult	Nelson Bay	Unsuitable environment	Released	2015	PortStephens
Female	Adult	Nelson Bay	Unsuitable environment	Released	2016	PortStephens
Female	Adult	Salamander Bay	Unsuitable environment	Relocated	2016	PortStephens
Female	Adult	Boat Harbour	Unsuitable environment	Released	2016	PortStephens
Female	Adult	Shoal Bay	Unsuitable environment	Relocated	2016	PortStephens
Female	Adult	One Mile	Unsuitable environment	Died in care	2016	PortStephens
Female	Adult	Salamander Bay	Unsuitable environment	Released	2016	PortStephens
Female	Adult	Tanilba Bay	Unsuitable environment	Relocated	2016	PortStephens
Female	Adult	Salamander Bay	Unsuitable environment	Self release	2016	PortStephens
Female	Adult	Corlette	Unsuitable environment	Relocated	2016	PortStephens
Female	Adult	Lemon Tree Passage	Unsuitable environment	Relocated	2016	PortStephens
Female	Adult	Corlette	Unsuitable environment	Relocated	2016	PortStephens
Female	Adult	Salamander Bay	Unsuitable environment	Relocated	2016	PortStephens
Female	Adult	Salamander Bay	Unsuitable environment	Relocated	2016	PortStephens
Female	Adult	Shoal Bay	Unsuitable environment	Relocated	2016	PortStephens
Female	Adult	Soldiers Point	Unsuitable environment	Released	2017	PortStephens
Female	Adult	Salamander Bay	Unsuitable environment	Relocated	2017	PortStephens
Female	Adult	Salamander Bay	Unsuitable environment	Relocated	2017	PortStephens
Female	Adult	Soldiers Point	Unsuitable environment	Relocated	2018	PortStephens
Female	Adult	Salamander Bay	Unsuitable environment	Relocated	2018	PortStephens
Female	Adult	Salamander Bay	Unsuitable environment	Released	2018	PortStephens
Female	Joey	One Mile	Disease	Died in care	2012	PortStephens
Female	Joey	Salamander Bay	Dog	Died in care	2010	PortStephens
Female	Joey	Lemon Tree Passage	Dog	Died in care	2004	PortStephens
Female	Joey	One Mile	Dog	Died in care	2007	PortStephens
Female	Joey	Lemon Tree Passage	Fire	Died in care	2007	PortStephens
Female	Joey	One Mile	HBC	DOA	2006	PortStephens
Female	Joey	Corlette	HBC	Died in care	2012	PortStephens
Female	Joey	Salt Ash	Unknown	Died in care	1997	PortStephens
Female	Joey	One Mile	Unsuitable environment	Relocated	2004	PortStephens
Female	Joey	One Mile	Unsuitable environment	Released	2006	PortStephens
Female	Joey	Soldiers Point	Unsuitable environment	Died in care	2014	PortStephens
Female	Joey	Corlette	Unsuitable environment	Died in care	2014	PortStephens
Female	Juvenile	Tanilba Bay	Disease	Released	1996	PortStephens
Female	Juvenile	Lemon Tree Passage	Disease	Euthanased	1997	PortStephens
Female	Juvenile	Mallabula	Disease	Released	1997	PortStephens
Female	Juvenile	Salt Ash	Disease	Released	1998	PortStephens
Female	Juvenile	Lemon Tree Passage	Disease	Released	2000	PortStephens
Female	Juvenile	Lemon Tree Passage	Disease	Euthanased	2004	PortStephens
Female	Juvenile	One Mile	Disease	Released	2006	PortStephens
Female	Juvenile	One Mile	Disease	Died in care	2008	PortStephens
Female	Juvenile	One Mile	Disease	Released	2011	PortStephens
Female	Juvenile	Soldiers Point	Disease	Released	2013	PortStephens
Female	Juvenile	Salamander Bay	Disease	Relocated	2013	PortStephens
Female	Juvenile	Salamander Bay	Disease	Released	2018	PortStephens
Female	Juvenile	Lemon Tree Passage	Dog	Released	1996	PortStephens
Female	Juvenile	Tanilba Bay	Fire	Released	1995	PortStephens
Female	Juvenile	Salamander Bay	Fire	Released	2003	PortStephens
Female	Juvenile	Salamander Bay	Harassed by humans	Relocated	2011	PortStephens
Female	Juvenile	Lemon Tree Passage	HBC	Released	1995	PortStephens
Female	Juvenile	Anna Bay	HBC	Released	1999	PortStephens
Female	Juvenile	One Mile	HBC	Released	1999	PortStephens
Female	Juvenile	One Mile	HBC	Died in care	2002	PortStephens
Female	Juvenile	Anna Bay	HBC	Released	2011	PortStephens
Female	Juvenile	Corlette	Unknown	Died in care	2015	PortStephens
Female	Juvenile	Salt Ash	Unknown	Released	1994	PortStephens
Female	Juvenile	Anna Bay	Unknown	Released	2000	PortStephens
Female	Juvenile	One Mile	Unknown	Released	2010	PortStephens
Female	Juvenile	Lemon Tree Passage	Unsuitable environment	Released	2000	PortStephens
Female	Juvenile	Lemon Tree Passage	Unsuitable environment	Released	2002	PortStephens
Female	Juvenile	Lemon Tree Passage	Unsuitable environment	Relocated	2005	PortStephens
Female	Juvenile	Salt Ash	Unsuitable environment	Euthanased	2006	PortStephens
Female	Juvenile	Salamander Bay	Unsuitable environment	Relocated	2006	PortStephens
Female	Juvenile	Salamander Bay	Unsuitable environment	Released	2008	PortStephens
Female	Juvenile	Taylors Beach	Unsuitable environment	Died in care	2010	PortStephens
Female	Juvenile	Salamander Bay	Unsuitable environment	Relocated	2010	PortStephens
Female	Juvenile	Salamander Bay	Unsuitable environment	Released	2010	PortStephens
Female	Juvenile	Salamander Bay	Unsuitable environment	Released	2011	PortStephens
Female	Juvenile	Salamander Bay	Unsuitable environment	Released	2013	PortStephens
Female	Juvenile	Salamander Bay	Unsuitable environment	Relocated	2013	PortStephens
Female	Juvenile	Salamander Bay	Unsuitable environment	Relocated	2013	PortStephens
Female	Mature	Anna Bay	Collared for tracking	Relocated	2015	PortStephens
Female	Mature	Mallabula	Disease	Released	2009	PortStephens
Female	Mature	One Mile	Disease	Euthanased	2010	PortStephens
Female	Mature	Lemon Tree Passage	Disease	Died in care	1996	PortStephens
Female	Mature	Mallabula	Disease	Released	1997	PortStephens
Female	Mature	Mallabula	Disease	Died in care	1997	PortStephens
Female	Mature	Lemon Tree Passage	Disease	Euthanased	1998	PortStephens
Female	Mature	Lemon Tree Passage	Disease	Released	1998	PortStephens
Female	Mature	Lemon Tree Passage	Disease	Died in care	1999	PortStephens
Female	Mature	Lemon Tree Passage	Disease	Released	2000	PortStephens
Female	Mature	Lemon Tree Passage	Disease	Died in care	2000	PortStephens
Female	Mature	Mallabula	Disease	Released	2001	PortStephens
Female	Mature	Lemon Tree Passage	Disease	Euthanased	2004	PortStephens
Female	Mature	Lemon Tree Passage	Disease	Euthanased	2004	PortStephens
Female	Mature	Mallabula	Disease	Euthanased	2005	PortStephens
Female	Mature	Salt Ash	Disease	Euthanased	2006	PortStephens
Female	Mature	Salt Ash	Disease	Euthanased	2006	PortStephens
Female	Mature	One Mile	Disease	Released	2007	PortStephens
Female	Mature	Salt Ash	Disease	Euthanased	2007	PortStephens
Female	Mature	One Mile	Disease	Euthanased	2008	PortStephens
Female	Mature	Mallabula	Disease	Euthanased	2008	PortStephens
Female	Mature	Anna Bay	Disease	Euthanased	2009	PortStephens
Female	Mature	Salt Ash	Disease	Released	2010	PortStephens
Female	Mature	One Mile	Disease	Released	2011	PortStephens
Female	Mature	One Mile	Disease	Euthanased	2011	PortStephens
Female	Mature	Tanilba Bay	Disease	Released	2011	PortStephens
Female	Mature	Anna Bay	Disease	Euthanased	2012	PortStephens
Female	Mature	Lemon Tree Passage	Disease	Released	2012	PortStephens
Female	Mature	One Mile	Disease	Released	2013	PortStephens
Female	Mature	Salt Ash	Disease	Euthanased	2013	PortStephens
Female	Mature	Salamander Bay	Disease	Released	2013	PortStephens
Female	Mature	Salamander Bay	Disease	Euthanased	2013	PortStephens
Female	Mature	Salamander Bay	Disease	Euthanased	2013	PortStephens
Female	Mature	One Mile	Disease	Euthanased	2013	PortStephens
Female	Mature	Anna Bay	Disease	Released	2014	PortStephens
Female	Mature	Soldiers Point	Disease	Released	2014	PortStephens
Female	Mature	Anna Bay	Disease	Released	2016	PortStephens
Female	Mature	Salamander Bay	Disease	Released	2016	PortStephens
Female	Mature	Anna Bay	Disease	Euthanased	2016	PortStephens
Female	Mature	Salt Ash	Disease	Euthanased	2016	PortStephens
Female	Mature	One Mile	Disease	Euthanased	2017	PortStephens
Female	Mature	One Mile	Disease	Released	2018	PortStephens
Female	Mature	Lemon Tree Passage	Disease	Euthanased	2002	PortStephens
Female	Mature	One Mile	Disease	Euthanased	2013	PortStephens
Female	Mature	Lemon Tree Passage	Disease	Euthanased	1998	PortStephens
Female	Mature	Lemon Tree Passage	Disease	Released	2001	PortStephens
Female	Mature	Lemon Tree Passage	Disease	Released	2002	PortStephens
Female	Mature	One Mile	Disease	Euthanased	2004	PortStephens
Female	Mature	Lemon Tree Passage	Dog	Released	2007	PortStephens
Female	Mature	Tanilba Bay	Dog	Released	2012	PortStephens
Female	Mature	Soldiers Point	Dog	Euthanased	2014	PortStephens
Female	Mature	One Mile	Dog	Died in care	2006	PortStephens
Female	Mature	Soldiers Point	Dog	Relocated	2016	PortStephens
Female	Mature	Anna Bay	Harassed by humans	Released	2012	PortStephens
Female	Mature	Taylors Beach	HBC	Relocated	2012	PortStephens
Female	Mature	Lemon Tree Passage	HBC	Relocated	2013	PortStephens
Female	Mature	Taylors Beach	HBC	Released	2013	PortStephens
Female	Mature	Lemon Tree Passage	Unknown	Died in care	1997	PortStephens
Female	Mature	Tanilba Bay	Unknown	Euthanased	1997	PortStephens
Female	Mature	Lemon Tree Passage	Unknown	Released	1998	PortStephens
Female	Mature	Mallabula	Unknown	Released	2000	PortStephens
Female	Mature	Anna Bay	Unknown	Died in care	2006	PortStephens
Female	Mature	One Mile	Unknown	Euthanased	2009	PortStephens
Female	Mature	Salamander Bay	Unknown	Released	2014	PortStephens
Female	Mature	Nelson Bay	Unsuitable environment	Euthanased	2012	PortStephens
Female	Mature	Mallabula	Unsuitable environment	Released	2005	PortStephens
Female	Mature	Salt Ash	Unsuitable environment	Died in care	1996	PortStephens
Female	Mature	Salamander Bay	Unsuitable environment	Released	1996	PortStephens
Female	Mature	Salamander Bay	Unsuitable environment	Released	1996	PortStephens
Female	Mature	Lemon Tree Passage	Unsuitable environment	Released	2000	PortStephens
Female	Mature	Lemon Tree Passage	Unsuitable environment	Released	2002	PortStephens
Female	Mature	Mallabula	Unsuitable environment	Released	2005	PortStephens
Female	Mature	Boat Harbour	Unsuitable environment	Euthanased	2006	PortStephens
Female	Mature	Salamander Bay	Unsuitable environment	Relocated	2006	PortStephens
Female	Mature	Tanilba Bay	Unsuitable environment	Released	2007	PortStephens
Female	Mature	Taylors Beach	Unsuitable environment	Euthanased	2007	PortStephens
Female	Mature	Lemon Tree Passage	Unsuitable environment	Euthanased	2007	PortStephens
Female	Mature	Tanilba Bay	Unsuitable environment	Died in care	2008	PortStephens
Female	Mature	Anna Bay	Unsuitable environment	Released	2008	PortStephens
Female	Mature	Anna Bay	Unsuitable environment	Released	2008	PortStephens
Female	Mature	One Mile	Unsuitable environment	Released	2011	PortStephens
Female	Mature	Lemon Tree Passage	Unsuitable environment	Released	2011	PortStephens
Female	Mature	Taylors Beach	Unsuitable environment	Relocated	2012	PortStephens
Female	Mature	Lemon Tree Passage	Unsuitable environment	Euthanased	2012	PortStephens
Female	Mature	Shoal Bay	Unsuitable environment	Relocated	2012	PortStephens
Female	Mature	One Mile	Unsuitable environment	Died in care	2013	PortStephens
Female	Mature	Anna Bay	Unsuitable environment	Relocated	2013	PortStephens
Female	Mature	Anna Bay	Unsuitable environment	Relocated	2013	PortStephens
Female	Mature	Anna Bay	Unsuitable environment	Released	2014	PortStephens
Female	Mature	One Mile	Unsuitable environment	Died in care	2014	PortStephens
Female	Mature	One Mile	Unsuitable environment	Euthanased	2014	PortStephens
Female	Mature	Salamander Bay	Unsuitable environment	Relocated	2014	PortStephens
Female	Mature	Anna Bay	Unsuitable environment	Released	2014	PortStephens
Female	Mature	Boat Harbour	Unsuitable environment	Released	2014	PortStephens
Female	Mature	Shoal Bay	Unsuitable environment	Released	2015	PortStephens
Female	Mature	Salamander Bay	Unsuitable environment	Euthanased	2015	PortStephens
Female	Mature	Salamander Bay	Unsuitable environment	Released	2016	PortStephens
Female	Mature	Anna Bay	Unsuitable environment	Released	2016	PortStephens
Female	Mature	Anna Bay	Unsuitable environment	Released	2016	PortStephens
Female	Mature	Tanilba Bay	Unsuitable environment	Released	2017	PortStephens
Female	Mature	Mallabula	Unsuitable environment	Euthanased	2018	PortStephens
Female	Mature	One Mile	Unsuitable environment	In Care	2018	PortStephens
Female	Unknown	Tanilba Bay	Disease	Died in care	1998	PortStephens
Female	Unknown	Tanilba Bay	Disease	Released	2000	PortStephens
Female	Unknown	Lemon Tree Passage	Disease	Relocated	2003	PortStephens
Female	Unknown	Lemon Tree Passage	Disease	Euthanased	2003	PortStephens
Female	Unknown	Salt Ash	Disease	Relocated	1999	PortStephens
Female	Unknown	Lemon Tree Passage	Disease	Died in care	2000	PortStephens
Female	Unknown	Mallabula	Dog	Relocated	1998	PortStephens
Female	Unknown	Tanilba Bay	Dog	Relocated	2002	PortStephens
Female	Unknown	Salt Ash	Fire	Released	1994	PortStephens
Female	Unknown	Oyster Cove	Fire	Euthanased	2006	PortStephens
Female	Unknown	Salt Ash	HBC	Released	1995	PortStephens
Female	Unknown	Tanilba Bay	HBC	Released	1998	PortStephens
Female	Unknown	Boat Harbour	HBC	Died in care	1999	PortStephens
Female	Unknown	One Mile	HBC	Released	1999	PortStephens
Female	Unknown	Salt Ash	HBC	Died in care	2009	PortStephens
Female	Unknown	Taylors Beach	HBC	Euthanased	2002	PortStephens
Female	Unknown	Salt Ash	Unknown	Euthanased	1999	PortStephens
Female	Unknown	Lemon Tree Passage	Unknown	Released	2000	PortStephens
Female	Unknown	Salt Ash	Unknown	Released	2001	PortStephens
Female	Unknown	Mallabula	Unknown	Released	2002	PortStephens
Female	Unknown	Lemon Tree Passage	Unknown	Released	2003	PortStephens
Female	Unknown	Salt Ash	Unknown	Released	2006	PortStephens
Female	Unknown	Lemon Tree Passage	Unsuitable environment	Released	1997	PortStephens
Female	Unknown	Anna Bay	Unsuitable environment	Relocated	1998	PortStephens
Female	Unknown	Salt Ash	Unsuitable environment	Relocated	1999	PortStephens
Female	Unknown	Anna Bay	Unsuitable environment	Relocated	2000	PortStephens
Female	Unknown	Salt Ash	Unsuitable environment	Relocated	2000	PortStephens
Female	Unknown	Mallabula	Unsuitable environment	Released	2000	PortStephens
Female	Unknown	Tanilba Bay	Unsuitable environment	Released	2001	PortStephens
Female	Unknown	Salt Ash	Unsuitable environment	Released	2002	PortStephens
Female	Unknown	Anna Bay	Unsuitable environment	Relocated	2011	PortStephens
Female	Unknown	Boat Harbour	Unsuitable environment	Relocated	2012	PortStephens
Female	Unknown	One Mile	Unsuitable environment	Relocated	2013	PortStephens
Female	Unknown	Corlette	Unsuitable environment	Relocated	2015	PortStephens
Female	Unknown	Salamander Bay	Unsuitable environment	Relocated	2016	PortStephens
Female	Unknown	Salamander Bay	Unsuitable environment	Relocated	2017	PortStephens
Female	Unknown	Nelson Bay	Unsuitable environment	Relocated	2018	PortStephens
Male	Adult	PM Koala Hosp	Appeared healthy	Released	2002	Port Macquarie
Female	Adult	Tasman Street	Appeared healthy	Released	2007	Port Macquarie
Male	Adult	Jindalee Road	Appeared healthy	Released	2008	Port Macquarie
Female	Adult	McLaren Drive	Appeared healthy	Released	2009	Port Macquarie
Male	Adult	Herschell Street	Appeared healthy	Released	2010	Port Macquarie
Female	Adult	PM Koala Hosp	Appeared healthy	Released	2010	Port Macquarie
Male	Adult	PM Koala Hosp	Appeared healthy	Released	2011	Port Macquarie
Male	Joey	Chisholm Circuit	Appeared healthy	Released	2012	Port Macquarie
Male	Adult	McLaren Drive	Appeared healthy	Released	2017	Port Macquarie
Female	Adult	PM Koala Hosp	Appeared healthy	Released	2018	Port Macquarie
Male	Adult	Macquarie Reserve	Appeared healthy	Released	2014	Port Macquarie
Female	Adult	Shelley Beach Road	Appeared healthy	Released	2017	Port Macquarie
Female	Adult	Tobey Place	Collared for tracking	Released	2017	Port Macquarie
Female	Adult	Thrumster	Disease	DOA	1995	Port Macquarie
Female	Adult	Opal Circuit	Disease	Released	1996	Port Macquarie
Male	Adult	Oxley Highway	Disease	Released	1998	Port Macquarie
Male	Adult	Toms Creek Road	Disease	Released	1999	Port Macquarie
Male	Adult	Cooperabung	Disease	Released	1999	Port Macquarie
Male	Mature	Diamond Head	Disease	Released	1999	Port Macquarie
Female	Adult	Moruya Drive	Disease	Released	2000	Port Macquarie
Female	Adult	Links Crescent	Disease	Released	2000	Port Macquarie
Female	Adult	Yarrabee Road	Disease	Released	2000	Port Macquarie
Male	Adult	Orr Street	Disease	Released	2000	Port Macquarie
Male	Adult	Madden Close	Disease	Released	2000	Port Macquarie
Male	Adult	Hill Street	Disease	Released	2001	Port Macquarie
Male	Adult	Toms Creek Road	Disease	Released	2001	Port Macquarie
Male	Adult	Eugowra Close	Disease	Released	2001	Port Macquarie
Female	Adult	Wharf Road	Disease	Released	2001	Port Macquarie
Female	Adult	Dunbogan	Disease	Released	2001	Port Macquarie
Female	Adult	Hassal Street	Disease	Released	2002	Port Macquarie
Female	Mature	Billabong Park	Disease	Unknown	2002	Port Macquarie
Male	Mature	Hurds Hallage	Disease	Released	2002	Port Macquarie
Female	Adult	Maria River Rest Area	Disease	Released	2002	Port Macquarie
Male	Mature	Uralla	Disease	Released	2002	Port Macquarie
Female	Adult	Ocean Drive	Disease	Released	2003	Port Macquarie
Male	Adult	Oxley Highway	Disease	Released	2003	Port Macquarie
Male	Adult	Kundabung	Disease	Released	2003	Port Macquarie
Female	Joey	Toms Creek Road	Disease	Released	2003	Port Macquarie
Male	Adult	Thrumster	Disease	Released	2004	Port Macquarie
Female	Adult	Station Road	Disease	Released	2004	Port Macquarie
Female	Adult	Oakwood via Invarell	Disease	Released	2005	Port Macquarie
Male	Adult	Wallace Road	Disease	Released	2005	Port Macquarie
Male	Adult	Thrumster	Disease	DOA	2005	Port Macquarie
Male	Adult	Crescent Head	Disease	Released	2005	Port Macquarie
Male	Adult	Elizabeth Street	Disease	Released	2006	Port Macquarie
Male	Adult	Everard Street	Disease	Released	2006	Port Macquarie
Male	Adult	Calwalla Crescent	Disease	Released	2006	Port Macquarie
Male	Adult	Winstedd Road	Disease	Released	2006	Port Macquarie
Male	Adult	Crescent Head Road	Disease	Released	2006	Port Macquarie
Male	Adult	Parklands Village	Disease	Transferred	2006	Port Macquarie
Female	Adult	Ellenborough	Disease	Released	2007	Port Macquarie
Male	Mature	Kendor	Disease	Released	2007	Port Macquarie
Female	Adult	West Port	Disease	Released	2007	Port Macquarie
Female	Adult	Obelia Street	Disease	Released	2007	Port Macquarie
Female	Adult	The Boulevard	Disease	Released	2007	Port Macquarie
Male	Adult	Gardenia Street	Disease	Released	2008	Port Macquarie
Male	Adult	Greenpark Close	Disease	Released	2008	Port Macquarie
Female	Juvenile	Hastings River Drive	Disease	Released	2008	Port Macquarie
Female	Adult	Golf Course	Disease	Released	2009	Port Macquarie
Male	Adult	Cherrygum Lane	Disease	Released	2009	Port Macquarie
Male	Mature	Calwalla Reserve	Disease	Released	2009	Port Macquarie
Female	Mature	Emerald Downs	Disease	Released	2009	Port Macquarie
Male	Mature	Old Station Road	Disease	Released	2009	Port Macquarie
Male	Adult	Armidale	Disease	Released	2009	Port Macquarie
Male	Adult	Marsden Crescent	Disease	Released	2009	Port Macquarie
Male	Adult	Hamlyn Drive	Disease	Released	2010	Port Macquarie
Male	Mature	Major Innes Drive	Disease	Released	2010	Port Macquarie
Female	Adult	The Point Drive	Disease	Released	2010	Port Macquarie
Female	Adult	Forbes Creek Rad	Disease	Released	2010	Port Macquarie
Female	Joey	Tree Tops Crescent	Disease	Released	2011	Port Macquarie
Male	Adult	Armidale	Disease	Transferred	2011	Port Macquarie
Female	Adult	Tanilba Bay	Disease	Released	2011	Port Macquarie
Female	Joey	Salamander Bay	Disease	Transferred	2011	Port Macquarie
Male	Adult	Walkabout Wildlife Park	Disease	Transferred	2011	Port Macquarie
Male	Adult	Caincross Place	Disease	Released	2011	Port Macquarie
Male	Adult	Uralla	Disease	Released	2011	Port Macquarie
Female	Adult	Koorong Avenue	Disease	Released	2011	Port Macquarie
Female	Adult	New England	Disease	Released	2011	Port Macquarie
Male	Adult	Pindari	Disease	Released	2012	Port Macquarie
Female	Adult	New England	Disease	Transferred	2012	Port Macquarie
Male	Adult	Old Station Road	Disease	Released	2012	Port Macquarie
Male	Adult	Uralla	Disease	Transferred	2012	Port Macquarie
Male	Adult	Uralla	Disease	Transferred	2012	Port Macquarie
Female	Juvenile	Waniora Parkway	Disease	Released	2012	Port Macquarie
Female	Mature	Matthew Flinders Drive	Disease	Released	2012	Port Macquarie
Male	Adult	Florence Crescent	Disease	Released	2012	Port Macquarie
Male	Adult	Uralla	Disease	Transferred	2012	Port Macquarie
Male	Adult	Koala Street	Disease	Released	2012	Port Macquarie
Female	Adult	Wyandra Crescent	Disease	Released	2012	Port Macquarie
Female	Adult	Gunedah	Disease	Transferred	2013	Port Macquarie
Female	Mature	Hunter	Disease	Transferred	2013	Port Macquarie
Male	Adult	Gunedah	Disease	Transferred	2013	Port Macquarie
Male	Adult	Topaz Place	Disease	Released	2013	Port Macquarie
Female	Adult	Koolonbung Cl	Disease	Released	2013	Port Macquarie
Male	Adult	Kalinda Street	Disease	Released	2013	Port Macquarie
Male	Mature	Wandobah Road	Disease	Released	2013	Port Macquarie
Male	Adult	Timber Ridge	Disease	Released	2013	Port Macquarie
Male	Adult	Tilpa	Disease	Released	2014	Port Macquarie
Female	Joey	Calwalla Crescent	Disease	Released	2014	Port Macquarie
Male	Adult	Putty Road	Disease	Released	2014	Port Macquarie
Male	Adult	Booral	Disease	Transferred	2014	Port Macquarie
Male	Adult	Oxley Highway	Disease	Released	2014	Port Macquarie
Male	Adult	Glen Innes	Disease	Transferred	2014	Port Macquarie
Male	Mature	Astronomers Terrace	Disease	Released	2014	Port Macquarie
Female	Adult	John Frazer Lane	Disease	Released	2014	Port Macquarie
Female	Adult	Karalee Street	Disease	Released	2014	Port Macquarie
Female	Mature	Rocky Creek	Disease	Released	2015	Port Macquarie
Male	Adult	Salamanda Bay	Disease	Transferred	2015	Port Macquarie
Male	Adult	Hassal Street	Disease	Released	2015	Port Macquarie
Male	Adult	Mayworth	Disease	Released	2015	Port Macquarie
Male	Adult	Armidale	Disease	Transferred	2015	Port Macquarie
Female	Adult	Gunedah	Disease	Transferred	2015	Port Macquarie
Female	Adult	Hart Street	Disease	Died in care	2015	Port Macquarie
Female	Mature	Oxley Highway	Disease	Euthanased	2016	Port Macquarie
Female	Juvenile	Coffs Harbour	Disease	Transferred	2016	Port Macquarie
Male	Adult	Russell Road	Disease	Transferred	2016	Port Macquarie
Female	Mature	Buckets Way	Disease	Euthanased	2016	Port Macquarie
Male	Adult	Fairway	Disease	Euthanased	2016	Port Macquarie
Female	Mature	Plomer Road	Disease	Died in care	2016	Port Macquarie
Female	Adult	The Point Drive	Disease	Euthanased	2016	Port Macquarie
Male	Adult	Lismore	Disease	Transferred	2016	Port Macquarie
Male	Adult	Lismore	Disease	Transferred	2016	Port Macquarie
Female	Unknown	Cobrabald	Disease	Died in care	2016	Port Macquarie
Female	Adult	Findlay Avenue	Disease	Euthanased	2016	Port Macquarie
Male	Adult	Pacific Drive	Disease	Released	2016	Port Macquarie
Male	Juvenile	Hastings River Drive	Disease	Released	2016	Port Macquarie
Male	Adult	Waterlilly Street	Disease	Released	2016	Port Macquarie
Female	Adult	Matthew Flinders Drive	Disease	Released	2016	Port Macquarie
Female	Adult	Telegraph Point	Disease	Released	2016	Port Macquarie
Male	Adult	Port Stephens	Disease	Euthanased	2016	Port Macquarie
Female	Adult	Port Stephens	Disease	Euthanased	2016	Port Macquarie
Female	Adult	New England	Disease	Transferred	2016	Port Macquarie
Male	Adult	Koala Street	Disease	Died in care	2016	Port Macquarie
Male	Unknown	Maria River Road	Disease	Died in care	2016	Port Macquarie
Female	Adult	McLaren Drive	Disease	Euthanased	2016	Port Macquarie
Female	Adult	Crestwood Drive	Disease	Euthanased	2016	Port Macquarie
Female	Adult	John Oxley Drive	Disease	Euthanased	2017	Port Macquarie
Female	Mature	Hamlyn Drive	Disease	Euthanased	2017	Port Macquarie
Male	Adult	Muston Street	Disease	Released	2017	Port Macquarie
Female	Juvenile	Armidale	Disease	Died in care	2017	Port Macquarie
Female	Adult	Kadina Crescent	Disease	Euthanased	2017	Port Macquarie
Female	Adult	Bilbungra Circuit	Disease	Euthanased	2017	Port Macquarie
Female	Adult	Sandy Creek Road	Disease	Released	2017	Port Macquarie
Female	Mature	Acacia Drive	Disease	Died in care	2017	Port Macquarie
Female	Mature	Rollands Plains	Disease	Died in care	2017	Port Macquarie
Male	Adult	Herschell Street	Disease	Euthanased	2017	Port Macquarie
Female	Adult	Crestwood Drive	Disease	DOA	2017	Port Macquarie
Female	Adult	Lake Cathie	Disease	Died in care	2017	Port Macquarie
Male	Adult	Rushcutter Way	Disease	Euthanased	2017	Port Macquarie
Male	Adult	Morcombe Place	Disease	Released	2017	Port Macquarie
Female	Adult	Crescent Head Road	Disease	Euthanased	2017	Port Macquarie
Female	Unknown	Mariners Way	Disease	Released	2017	Port Macquarie
Female	Mature	Rushcutter Way	Disease	Released	2017	Port Macquarie
Female	Mature	Armidale	Disease	Euthanased	2017	Port Macquarie
Male	Adult	Davoren Drive	Disease	Released	2017	Port Macquarie
Female	Mature	Kingfisher Road	Disease	Euthanased	2017	Port Macquarie
Male	Mature	Shelly Beach Road	Disease	Euthanased	2017	Port Macquarie
Male	Mature	Barton Street	Disease	Euthanased	2017	Port Macquarie
Male	Mature	Nangara Place	Disease	Died in care	2017	Port Macquarie
Male	Adult	Emerald Down Golf Course	Disease	DOA	2017	Port Macquarie
Male	Adult	Riverside Drive	Disease	Released	2017	Port Macquarie
Female	Adult	Lake Cathie	Disease	Euthanased	2017	Port Macquarie
Female	Adult	Crescent Head Road	Disease	Euthanased	2017	Port Macquarie
Male	Adult	Armidale	Disease	Died in care	2017	Port Macquarie
Male	Adult	Calwalla Street	Disease	Euthanased	2017	Port Macquarie
Female	Adult	Armidale	Disease	Released	2017	Port Macquarie
Female	Mature	Horizons Parkway	Disease	Euthanased	2017	Port Macquarie
Male	Adult	Kempsey	Disease	Euthanased	2017	Port Macquarie
Male	Mature	Raven Hill	Disease	Released	2017	Port Macquarie
Male	Unknown	Granite Street	Disease	Died in care	2017	Port Macquarie
Male	Adult	Elparra Avenue	Disease	DOA	2017	Port Macquarie
Male	Adult	Brackendale Road	Disease	DOA	2017	Port Macquarie
Female	Mature	Ruins Way	Disease	Euthanased	2017	Port Macquarie
Female	Mature	Maria River Road	Disease	Euthanased	2017	Port Macquarie
Female	Adult	Kwinana Lane	Disease	Died in care	2017	Port Macquarie
Male	Adult	Lake Innes NP	Disease	Died in care	2017	Port Macquarie
Female	Adult	Muston Street	Disease	Died in care	2017	Port Macquarie
Female	Adult	Lake Cathie	Disease	Died in care	2017	Port Macquarie
Male	Adult	Armidale	Disease	Died in care	2018	Port Macquarie
Female	Mature	St Andrews Avenue	Disease	Released	2018	Port Macquarie
Male	Adult	Crescent Head Road	Disease	Euthanased	2018	Port Macquarie
Female	Adult	Campbelltown	Disease	Transferred	2018	Port Macquarie
Female	Adult	Campbelltown	Disease	Transferred	2018	Port Macquarie
Female	Adult	Armidale	Disease	Died in care	2018	Port Macquarie
Male	Mature	Hamlyn	Disease	Euthanased	2018	Port Macquarie
Male	Juvenile	Lake Road	Disease	Euthanased	2018	Port Macquarie
Male	Adult	Grafton	Disease	Euthanased	2018	Port Macquarie
Female	Mature	Wrights Road	Disease	Released	2018	Port Macquarie
Female	Juvenile	Ocean Drive	Disease	Released	2012	Port Macquarie
Female	Joey	The Ruins Way	Disease	Released	2013	Port Macquarie
Male	Adult	Macquarie Reserve	Disease	Released	2013	Port Macquarie
Female	Mature	Blair Street	Disease	Released	2015	Port Macquarie
Male	Adult	Jonas Absolem Drive	Disease	Euthanased	2016	Port Macquarie
Female	Mature	Kempsey	Disease	Euthanased	2017	Port Macquarie
Male	Juvenile	Oxley Highway	Disease	Died in care	2017	Port Macquarie
Female	Unknown	Crestwood Drive	Disease	Died in care	2017	Port Macquarie
Male	Adult	Ocean Drive	Disease	Died in care	2017	Port Macquarie
Male	Adult	Widderson Street	Disease	Died in care	2017	Port Macquarie
Female	Adult	Lake Road	Disease	Died in care	2017	Port Macquarie
Male	Adult	Boambee Street	Disease	DOA	2017	Port Macquarie
Female	Adult	Red Hill Road	Disease	Died in care	2018	Port Macquarie
Male	Adult	Lorne	Disease	Died in care	2018	Port Macquarie
Male	Adult	Astronomers Terrace	Disease	Euthanased	2018	Port Macquarie
Female	Joey	Siren Street	Disease	Released	2001	Port Macquarie
Male	Adult	Hindman Street	Disease	Euthanased	2017	Port Macquarie
Female	Juvenile	Eugowra Close	Dog	Released	2000	Port Macquarie
Male	Adult	Orr Street	Dog	Released	2000	Port Macquarie
Female	Adult	Marbuk Avenue	Dog	Released	2000	Port Macquarie
Male	Adult	Hamlyn Park	Dog	Released	2001	Port Macquarie
Female	Adult	Morcombe Place	Dog	Released	2001	Port Macquarie
Female	Adult	John Street	Dog	Released	2002	Port Macquarie
Female	Adult	Marbuk Avenue	Dog	Released	2002	Port Macquarie
Female	Joey	Owen Street	Dog	Released	2002	Port Macquarie
Female	Adult	Gore Street	Dog	Released	2003	Port Macquarie
Male	Adult	Dunbogan	Dog	Released	2003	Port Macquarie
Male	Adult	Northshore Drive	Dog	Released	2003	Port Macquarie
[truncated: 10,544 more rows]
